# Supplementary material for: Nonvesicular lipid transfer drives myelin growth in the central nervous system
Source: Nat Commun. 2024 Nov 11;15:9756. doi: 10.1038/s41467-024-53511-y (PMC11554831; doi:10.1038/s41467-024-53511-y)
Supplement: Supplementary file 7 — Supplementary Dataset 1 [file 41467_2024_53511_MOESM7_ESM.xlsx]

## Sheet: samples
fullname	shortname	cohort
cko1-P14-CNCE-X-Gltp-cKO	cko1	CNP-cre-X-Gltp-cKO-P14
cko2-P14-CNCE-X-Gltp-cKO	cko2	CNP-cre-X-Gltp-cKO-P14
cko3-P14-CNCE-X-Gltp-cKO	cko3	CNP-cre-X-Gltp-cKO-P14
cko4-P14-CNCE-X-Gltp-cKO	cko4	CNP-cre-X-Gltp-cKO-P14
cko5-P28-CNCE-X-Gltp-cKO	cko5	CNP-cre-X-Gltp-cKO-P28
cko6-P28-CNCE-X-Gltp-cKO	cko6	CNP-cre-X-Gltp-cKO-P28
cko7-P28-CNCE-X-Gltp-cKO	cko7	CNP-cre-X-Gltp-cKO-P28
cko8-P28-CNCE-X-Gltp-cKO	cko8	CNP-cre-X-Gltp-cKO-P28
cre1-P14-CNCE-X-Gltp-cKO	cre1	CNP-cre-only-P14
cre2-P14-CNCE-X-Gltp-cKO	cre2	CNP-cre-only-P14
cre3-P14-CNCE-X-Gltp-cKO	cre3	CNP-cre-only-P14
cre4-P14-CNCE-X-Gltp-cKO	cre4	CNP-cre-only-P14
cre5-P28-CNCE-X-Gltp-cKO	cre5	CNP-cre-only-P28
cre6-P28-CNCE-X-Gltp-cKO	cre6	CNP-cre-only-P28
cre7-P28-CNCE-X-Gltp-cKO	cre7	CNP-cre-only-P28
cre8-P28-CNCE-X-Gltp-cKO	cre8	CNP-cre-only-P28

## Sheet: mole %
feature	category	class	totallength	totaldb	totaloh	cre1	cre2	cre3	cre4	cko1	cko2	cko3	cko4	cre5	cre6	cre7	cre8	cko5	cko6	cko7	cko8
Cer 34:1;2	SL	Cer	34	1	2	0.0144688	0.00706429	0	0	0.00676843	0.00837605	0.0066931	0.0049005	0	0	0	0	0	0	0	0
Cer 36:1;2	SL	Cer	36	1	2	0.160159	0.0877098	0.0684505	0.0621332	0.106466	0.121107	0.102405	0.0735687	0.0534874	0.0536638	0.0496651	0.0282492	0.0540811	0.0578075	0.0858595	0.0369564
Cer 36:2;2	SL	Cer	36	2	2	0.0497881	0.0237482	0.0184378	0.0144626	0.0278527	0.0351626	0.0292748	0.0180011	0.0194354	0.0202043	0.0155891	0.00786819	0.0265039	0.0171937	0.0259137	0.0101899
Cer 38:1;2	SL	Cer	38	1	2	0.0181813	0.0152808	0.0127548	0.0149667	0.0139046	0.0175143	0.015119	0.0139205	0.00694977	0.00618803	0.00555807	0.00482838	0.0056906	0.00586702	0.00879367	0.00571166
Cer 40:0;2	SL	Cer	40	0	2	0.0144955	0.0165996	0.0136253	0.0185042	0.0105134	0.0109776	0.00772728	0.012509	0	0	0	0	0	0	0	0
Cer 40:1;2	SL	Cer	40	1	2	0.0506484	0.0487517	0.0526367	0.0543742	0.0555623	0.0505885	0.0488849	0.0601766	0.00997188	0.00964553	0.00911155	0.0134351	0.00898124	0.00869126	0.0113184	0.00873731
Cer 40:1;3	SL	Cer	40	1	3	0	0.00499599	0.00593416	0.00550294	0.00885003	0.00882366	0.00801011	0.00527895	0	0.00330054	0	0	0.0078772	0.00878662	0.00769658	0.00602305
Cer 40:2;2	SL	Cer	40	2	2	0.016795	0.0146556	0.0110133	0.0115338	0.0178449	0.0159964	0.0168028	0.0136254	0.00598488	0.0061388	0.00448933	0.00481822	0.00520795	0.00617769	0.00747779	0.0038428
Cer 42:0;2	SL	Cer	42	0	2	0	0	0	0.00591057	0.00532351	0.00530555	0.00378182	0.00464838	0	0	0	0	0	0	0	0
Cer 42:1;2	SL	Cer	42	1	2	0.0447704	0.0427852	0.0405214	0.0418955	0.0579002	0.0538181	0.0556987	0.0595579	0.0157982	0.0145295	0.012302	0.0148658	0.0143486	0.0165378	0.0199585	0.0120975
Cer 42:1;3	SL	Cer	42	1	3	0	0.00656482	0.00548042	0.00519488	0.0112842	0.0102625	0.0093528	0.00714937	0.00427656	0.00297621	0.00368234	0	0.0130617	0.0142804	0.0154102	0.0106276
Cer 42:2;2	SL	Cer	42	2	2	0.119272	0.107536	0.0978998	0.101187	0.162404	0.160629	0.15581	0.116549	0.0874954	0.0739142	0.0659063	0.0549119	0.0787405	0.0925084	0.104135	0.0591103
HexCer 36:0;2	SL	HexCer	36	0	2	0	0.0122172	0.016612	0.0195595	0.00814439	0	0	0	0.0109433	0.0116458	0.00951382	0.0120276	0.00720568	0	0.00742667	0.00713897
HexCer 36:1;2	SL	HexCer	36	1	2	0.167953	0.149056	0.18517	0.191598	0.104655	0.103222	0.107593	0.125618	0.145436	0.155344	0.138056	0.152287	0.131931	0.127895	0.131097	0.143918
HexCer 36:1;3	SL	HexCer	36	1	3	0.127169	0.103431	0.135497	0.135458	0.126333	0.118168	0.115108	0.117446	0.177025	0.206108	0.173765	0.16982	0.208987	0.210953	0.211877	0.213422
HexCer 38:1;2	SL	HexCer	38	1	2	0.0390023	0.0338261	0.0461663	0.0546855	0.0207072	0.0247844	0.0218716	0.0297588	0.0229095	0.0244934	0.0238213	0.0267977	0.0175935	0.0148569	0.0167071	0.0213542
HexCer 38:1;3	SL	HexCer	38	1	3	0.0989095	0.102323	0.131632	0.129786	0.0885875	0.0861337	0.0790029	0.0956672	0.12546	0.139134	0.118848	0.131875	0.118121	0.114322	0.113182	0.122923
HexCer 40:0;2	SL	HexCer	40	0	2	0.0687817	0.0654089	0.0847054	0.0941653	0.0376236	0.032844	0.0342624	0.0493878	0.0448254	0.044621	0.0437966	0.0634884	0.0275826	0.0257329	0.0233601	0.0308022
HexCer 40:0;3	SL	HexCer	40	0	3	0.0927509	0.111833	0.156553	0.171068	0.106662	0.0863929	0.0939917	0.0880757	0.217244	0.239176	0.210715	0.259114	0.152924	0.141551	0.165452	0.170369
HexCer 40:1;2	SL	HexCer	40	1	2	0.300712	0.286297	0.38282	0.404366	0.206688	0.188195	0.195008	0.233899	0.206767	0.21953	0.195826	0.256744	0.166461	0.15019	0.140954	0.17719
HexCer 40:1;3	SL	HexCer	40	1	3	0.938088	0.891124	1.17793	1.21119	1.01677	0.916497	0.947078	0.98697	1.28526	1.46644	1.29699	1.62768	1.37509	1.35141	1.30715	1.48569
HexCer 40:2;2	SL	HexCer	40	2	2	0.0590367	0.0592576	0.0712132	0.0829944	0.0370473	0.0332704	0.0341853	0.0398634	0.0585668	0.0557614	0.0562098	0.068412	0.0375401	0.0375397	0.0360913	0.046546
HexCer 40:2;3	SL	HexCer	40	2	3	0.0433421	0.047388	0.0607622	0.0610239	0.0435219	0.0392716	0.0409234	0.0447735	0.0845363	0.0966889	0.0892145	0.087566	0.0769551	0.0853235	0.0793782	0.0819334
HexCer 42:0;2	SL	HexCer	42	0	2	0.0375266	0.0496117	0.0563291	0.0622176	0.0253743	0.0205643	0.021155	0.0270693	0.0448068	0.0456365	0.0454851	0.0566779	0.0229946	0.0204404	0.0263259	0.0253404
HexCer 42:0;3	SL	HexCer	42	0	3	0.0416192	0.0465503	0.0573321	0.0615526	0.036702	0.0342817	0.0303173	0.0321642	0.0893746	0.0957262	0.0877018	0.109189	0.0569764	0.0572544	0.0633403	0.0703771
HexCer 42:1;2	SL	HexCer	42	1	2	0.483602	0.513257	0.648687	0.709953	0.373242	0.329992	0.350137	0.380731	0.575643	0.601295	0.554625	0.678413	0.458657	0.435206	0.405456	0.509559
HexCer 42:1;3	SL	HexCer	42	1	3	0.715578	0.739753	0.961994	0.985654	0.912832	0.836725	0.819546	0.849387	1.62563	1.77653	1.56516	1.72418	1.75537	1.7897	1.81167	1.93153
HexCer 42:2;2	SL	HexCer	42	2	2	0.618862	0.681212	0.818187	0.955965	0.453209	0.426809	0.43229	0.46301	1.21611	1.26934	1.17208	1.35912	0.843867	0.930748	0.812891	1.04076
HexCer 42:2;3	SL	HexCer	42	2	3	0.18134	0.204153	0.249437	0.259754	0.207378	0.196252	0.193003	0.188646	0.707154	0.767806	0.692084	0.684954	0.630844	0.749036	0.7162	0.750152
HexCer 44:1;3	SL	HexCer	44	1	3	0	0	0.0173211	0.0156019	0.0146767	0.0101603	0.0139859	0	0.0309796	0.0303215	0.0301173	0.0311921	0.0273305	0.0272651	0.028506	0.0296296
HexCer 44:2;3	SL	HexCer	44	2	3	0	0	0.0145396	0.0164303	0.0104951	0.00988798	0.0109706	0	0.0373974	0.040955	0.0359196	0.0317723	0.0301606	0.0354127	0.0368957	0.0376378
SM 34:1;2	SL	SM	34	1	2	0.0341434	0	0.0128325	0	0.0315632	0.0289487	0.0306724	0.0164385	0	0.028918	0.0295966	0	0.00843171	0.0303707	0.00882701	0.0315353
SM 36:0;2	SL	SM	36	0	2	0	0	0.0153145	0.0190403	0.0161907	0.0134937	0.0131114	0.01595	0	0.0100005	0.0101123	0.0134006	0.01293	0.00953056	0.0141234	0.011763
SM 36:1;2	SL	SM	36	1	2	0.308033	0.245605	0.304366	0.28051	0.322548	0.308279	0.307863	0.332385	0.24745	0.272979	0.25151	0.2388	0.369325	0.324204	0.42134	0.337346
SM 36:2;2	SL	SM	36	2	2	0	0	0	0	0.0131578	0.0108062	0	0.0178079	0.00933107	0.0159981	0.0115605	0.00825464	0.0161516	0.0147674	0.0125143	0.0156183
SM 38:1;2	SL	SM	38	1	2	0.0468335	0.0402427	0.0481072	0.0498166	0.0533691	0.0488928	0.0443453	0.0515821	0.0322093	0.0327658	0.0312802	0.0318403	0.0402744	0.0375995	0.0452862	0.0401412
SM 40:0;2	SL	SM	40	0	2	0	0	0.0216569	0.0211254	0.0238125	0.0170302	0.0208516	0.021695	0.0103336	0.0103687	0.0113686	0.0154118	0.0107594	0.011508	0.0120609	0.0158869
SM 40:1;2	SL	SM	40	1	2	0.130615	0.124861	0.16586	0.174111	0.181227	0.152939	0.164212	0.199708	0.0579588	0.0577356	0.061474	0.0835139	0.084367	0.074136	0.0781589	0.105174
SM 42:1;2	SL	SM	42	1	2	0.0937236	0.096241	0.110695	0.125356	0.159907	0.12543	0.14728	0.172079	0.0790391	0.0780683	0.0690621	0.101857	0.106209	0.105232	0.105896	0.13322
SM 42:2;2	SL	SM	42	2	2	0.297407	0.308808	0.411805	0.433441	0.468389	0.382798	0.421805	0.481484	0.344937	0.343874	0.339049	0.42729	0.445726	0.435011	0.418463	0.536865
Chol	STE	Chol	27	1	0	40.0941	41.4815	43.3665	41.8241	39.9789	43.7835	40.7309	45.4193	42.7038	42.7588	45.2929	44.5063	45.9265	45.0783	44.9895	48.036
HexCer 44:2;2	SL	HexCer	44	2	2	0	0	0.0148351	0.0173565	0	0	0	0	0.0201942	0.0210056	0.0206606	0.0214045	0.0130869	0.0115311	0.0122764	0.0143833
DAG 14:0;0_16:0;0	GL	DAG	30	0	0	0.0149985	0.01443	0.0197169	0.012004	0.0133752	0.0139906	0.0117252	0.0180451	0	0	0	0.0066391	0.00793473	0	0.0085591	0
DAG 16:0;0_16:0;0	GL	DAG	32	0	0	0.0466389	0	0.0517903	0	0.0421383	0	0	0	0.0248072	0	0	0	0.0446802	0.0349052	0.0493284	0
DAG 14:0;0_18:0;0	GL	DAG	32	0	0	0.00624387	0.00563625	0.00846676	0.00644255	0.00602481	0.00542818	0.00557063	0.0092351	0.00255272	0.00280207	0.00272252	0.00393926	0.0034775	0.00269449	0.00369288	0.00268711
DAG 14:0;0_18:1;0	GL	DAG	32	1	0	0.0029519	0	0	0	0.00285536	0	0	0.00514411	0.00207941	0.00238756	0.00238877	0.00564816	0.00665408	0.00341598	0.005394	0.00244677
DAG 16:0;0_16:1;0	GL	DAG	32	1	0	0.00799304	0	0	0	0.00664059	0	0	0.00843813	0.00453387	0.00688201	0.00561373	0.0104628	0.0166605	0.010553	0.0106206	0.0070571
DAG 16:0;0_18:0;0	GL	DAG	34	0	0	0.0889031	0.0701244	0.101038	0.0914111	0.0929231	0.0855148	0.0860379	0.0987157	0.0838238	0.0895284	0.0861556	0.10427	0.128564	0.102158	0.127508	0.107222
DAG 16:0;0_18:1;0	GL	DAG	34	1	0	0.0473429	0.0220414	0.0521371	0.0482811	0.0474962	0.0378478	0.0494688	0.0643916	0.168131	0.124826	0.161987	0.294013	0.426586	0.296998	0.261228	0.248747
DAG 16:1;0_18:0;0	GL	DAG	34	1	0	0	0.00115566	0.00193606	0	0.0018306	0.0016865	0.0018365	0.00253686	0.00375836	0.00322609	0.00407604	0.00691356	0.0139556	0.00974523	0.0115338	0.00710154
DAG 18:0;0_18:1;0	GL	DAG	36	1	0	0.0223042	0.0136489	0.0213686	0.0178581	0.0260649	0.0347176	0.0270756	0.0355767	0.138267	0.112668	0.129024	0.219104	0.394324	0.30187	0.307213	0.256263
DAG 16:0;0_20:1;0	GL	DAG	36	1	0	0.0129944	0.00722193	0.0166199	0.0152847	0.0129257	0	0.0131424	0.0191233	0.0362417	0.0285352	0.0351841	0.0618194	0.0565591	0.0368163	0.0425385	0.0405276
DAG 18:1;0_18:1;0	GL	DAG	36	2	0	0	0	0.00696596	0	0.00927128	0.00850832	0.00839554	0.01119	0.0214782	0.0164953	0.0241121	0.0438636	0.0583041	0.0606858	0.0302758	0.0411579
DAG 18:0;0_18:2;0	GL	DAG	36	2	0	0	0	0.00159832	0.00173753	0.00262028	0.00320457	0.00239505	0.00313513	0.00782812	0.00627122	0.00755405	0.0144633	0.0242112	0.0183271	0.0141636	0.0134299
DAG 16:0;0_20:2;0	GL	DAG	36	2	0	0	0	0.00162587	0.00171223	0.00154586	0	0.00161687	0.00242648	0.00308413	0.00222492	0.00329092	0.00532743	0.00617292	0.00245274	0.0041806	0.002058
DAG 18:0;0_20:1;0	GL	DAG	38	1	0	0.0391172	0.0191626	0.0314627	0.0181733	0.0289708	0.0363687	0.0213615	0.0328327	0.0346069	0.0324759	0.0322804	0.0494405	0.0559095	0.0452032	0.0379674	0.0601245
DAG 18:0;0_20:4;0	GL	DAG	38	4	0	0.0301568	0.0202198	0.0297737	0.0155291	0.0253619	0.0261716	0.0164787	0.0277342	0.0485008	0.0566709	0.0794194	0.106453	0.114314	0.144413	0.0596904	0.087969
DAG 18:1;0_22:0;0	GL	DAG	40	1	0	0.0124923	0	0.010772	0.00737027	0.0144936	0.0126753	0.0103433	0.0132634	0.017477	0.0156996	0.0233484	0.0321586	0.0605186	0.0351849	0.0339311	0.0429446
DAG 18:0;0_22:1;0	GL	DAG	40	1	0	0.00828536	0	0.00630026	0.00505346	0.00604133	0.0097343	0.00541635	0.00402633	0.00469889	0.00516231	0.00611728	0.00678559	0.00827766	0.00659479	0.00564025	0.00930489
LPC 16:0;0	lyso	LPC	16	0	0	0.145323	0.111382	0.135981	0.0941485	0.112259	0.101446	0.102555	0.100493	0.0645125	0.061945	0.0652302	0.0596611	0.0533309	0.0754029	0.075439	0.0740869
LPC 16:1;0	lyso	LPC	16	1	0	0.00478409	0.00423305	0.003094	0.0023103	0.00420751	0.00339377	0.00306778	0.00403778	0	0	0	0	0	0	0	0
LPC 18:0;0	lyso	LPC	18	0	0	0.0429516	0.0359658	0.0448087	0.0330132	0.0375579	0.035292	0.0340254	0.0319491	0.022325	0.0254021	0.019975	0.0213984	0.0206198	0.0312478	0.0268647	0.0272062
LPC 18:1;0	lyso	LPC	18	1	0	0.0422883	0.0292407	0.0482172	0.0383346	0.0524621	0.0552129	0.0469681	0.046818	0.0301199	0.0296782	0.0283104	0.027072	0.0378674	0.0347601	0.04075	0.0349804
LPC 20:4;0	lyso	LPC	20	4	0	0.00520339	0	0	0	0.00851633	0	0	0	0.00326555	0	0.0031243	0.00280258	0.0051543	0.00232789	0.00323611	0.00296313
LPC 22:6;0	lyso	LPC	22	6	0	0	0	0	0	0.00429925	0	0	0	0.0037692	0.00423422	0.00284929	0.00253449	0.00503115	0.00361081	0.00514371	0.00390841
LPS 18:0;0	lyso	LPS	18	0	0	0.0521023	0.0281255	0.0410773	0.0398868	0.0426362	0.0395123	0.0399681	0.0446033	0.0171271	0.0187161	0.0158562	0.0152464	0.0133823	0.0199899	0.0158357	0.0143329
LPS 18:1;0	lyso	LPS	18	1	0	0	0	0.00753074	0.00932804	0.0108864	0.0140695	0.00949565	0.0168165	0.00439689	0	0	0	0.00591169	0	0	0
PA 16:0;0_18:0;0	GP	PA	34	0	0	0.0224998	0.0226015	0.0216981	0.0291445	0.0147467	0.0206874	0.0149256	0.0215018	0.0207016	0.0163703	0.0218462	0.0206268	0.0179629	0.0166967	0.0100416	0.0130918
PA 16:0;0_18:1;0	GP	PA	34	1	0	0.0232159	0.0114332	0.0174099	0.017492	0.00694668	0.0277504	0.0100804	0	0.0488859	0.0360468	0.0523805	0.0368993	0.0461886	0.050846	0.0113692	0.0229622
PA 16:1;0_18:0;0	GP	PA	34	1	0	0	0.00657703	0.00703188	0.00788731	0.00502556	0	0.00629547	0	0	0.00797704	0.0100705	0.00603408	0.00707737	0.00966649	0.00560104	0.00942157
PA 18:0;0_18:1;0	GP	PA	36	1	0	0	0	0	0.0123702	0.0198608	0.0155627	0.020804	0	0.0449494	0.0379487	0.0668602	0.0408129	0.0450842	0.0580953	0.0317123	0.0427946
PC 14:0;0_14:0;0	GP	PC	28	0	0	0.0249172	0.0317885	0.0203612	0.0144692	0.0183398	0.0126794	0.016858	0.0434423	0	0	0	0	0	0	0	0
PC 12:0;0_16:0;0	GP	PC	28	0	0	0.0102252	0.010369	0.00716348	0.00764152	0.00875785	0.0073043	0.00925298	0	0	0	0	0	0	0	0	0
PC 14:0;0_16:0;0	GP	PC	30	0	0	0.555704	0.470241	0.371999	0.351375	0.387486	0.296638	0.381296	0.539351	0.1116	0.13038	0.109512	0.116967	0.121817	0.0951442	0.119697	0.101082
PC 14:0;0_18:0;0	GP	PC	32	0	0	0.091376	0.0894062	0.0796546	0.0715468	0.0684781	0.0653594	0.0766807	0.0822952	0.0332206	0.0394069	0.0341273	0.0362372	0.0327092	0.026036	0.0347323	0.0205965
PC 16:0;0_16:0;0	GP	PC	32	0	0	2.47202	1.69534	1.45676	1.49833	1.52605	1.67912	1.62133	1.54007	0.978249	1.16582	0.966836	0.798068	1.22887	1.09891	1.31765	0.712397
PC 16:0;0_18:1;0	GP	PC	34	1	0	5.63815	4.93143	4.89797	5.71159	5.69139	5.01948	5.84016	5.55201	4.46231	4.94395	4.17876	4.09427	4.42555	4.47123	4.59227	4.6975
PC 16:1;0_18:0;0	GP	PC	34	1	0	0	0.166329	0.126361	0.132254	0.15312	0.12838	0.1605	0.181366	0.0989341	0.0923387	0.0835692	0.0837654	0.0879963	0.084727	0.0923833	0.0888658
PC 14:0;0_20:1;0	GP	PC	34	1	0	0.0400132	0.0352893	0.0277679	0.0281047	0.0239414	0.0226858	0.0279581	0.0348848	0.0122484	0.0136812	0.00974025	0.0141273	0.0101243	0.0100087	0.0113241	0.0119258
PC 16:1;0_18:1;0	GP	PC	34	2	0	0.348671	0.33823	0.262505	0.280607	0.293402	0.2594	0.315929	0.398652	0.0773366	0.0772248	0.0754295	0.0758432	0.0742933	0.0797277	0.0842902	0.0709692
PC 16:0;0_18:2;0	GP	PC	34	2	0	0.253147	0.240816	0.237249	0.242397	0.281289	0.215215	0.267209	0.285916	0.0631613	0.0705876	0.0653193	0.0620927	0.0611911	0.0554301	0.058354	0.0551162
PC 14:0;0_20:2;0	GP	PC	34	2	0	0.00791848	0.00806048	0.00625404	0.00590027	0.00575945	0.00474501	0.00591288	0.00652146	0	0	0	0	0	0	0	0
PC 16:1;0_20:0;0	GP	PC	36	1	0	0.0405021	0.0372313	0.0324767	0.0338229	0.0320515	0.0268744	0.0336235	0.0421997	0.017269	0.0166969	0.0127415	0.0199086	0.014569	0.0124106	0.0168085	0.0142449
PC 16:0;0_20:1;0	GP	PC	36	1	0	0.268456	0.27548	0.277075	0.338195	0.310406	0.252862	0.311084	0.275385	0.368019	0.375225	0.347129	0.39669	0.314962	0.269946	0.344306	0.31107
PC 18:0;0_18:1;0	GP	PC	36	1	0	0.795115	0.857838	0.823296	0.917082	1.2643	1.04918	1.29493	1.02868	1.76604	1.83121	1.678	1.58389	1.90936	1.92153	2.01278	1.95551
PC 16:0;0_20:2;0	GP	PC	36	2	0	0.175355	0.152892	0.11709	0.133352	0.132776	0.144322	0.134487	0.134338	0.0666411	0.0677297	0.0595416	0.0652478	0.0577513	0.0471456	0.0580169	0.0451407
PC 18:1;0_18:1;0	GP	PC	36	2	0	0.694848	0.783106	0.676331	0.842895	1.11692	1.02817	1.07914	1.05973	0.570622	0.549983	0.526993	0.541097	0.508206	0.557599	0.495839	0.619649
PC 18:0;0_18:2;0	GP	PC	36	2	0	0	0	0.128635	0.145593	0.202545	0	0.198104	0.179081	0.109491	0.115262	0.10386	0.104166	0.0995966	0.0981151	0.0877276	0.107737
PC 16:1;0_20:1;0	GP	PC	36	2	0	0.0884495	0.0991453	0.0629151	0.0764095	0.0678428	0.0684315	0.0643749	0.0898281	0.0301083	0.0280887	0.0290098	0.0405804	0.023029	0.0217647	0.0236838	0.0282531
PC 16:0;0_20:3;0	GP	PC	36	3	0	0.15363	0.128618	0.125873	0.141801	0.135252	0.12342	0.143189	0.142831	0.0393302	0.041332	0.0388321	0.0316585	0.0395177	0.034029	0.0352709	0.029859
PC 18:1;0_18:2;0	GP	PC	36	3	0	0.157169	0.166328	0.15865	0.181982	0.214136	0.17049	0.211775	0.254449	0.0581666	0.0558007	0.0515592	0.0550783	0.0589508	0.0640041	0.0520294	0.0614512
PC 16:1;0_20:2;0	GP	PC	36	3	0	0.0273462	0.0227335	0.0169863	0.0179266	0.0143313	0.0163896	0.0161053	0.0193823	0.00470771	0.00400762	0.00302356	0.00298385	0.00409153	0.00396491	0.00277146	0
PC 16:1;0_20:3;0	GP	PC	36	4	0	0.0753633	0.0559838	0.0394179	0.0494234	0.0335772	0.0374195	0.0454231	0.0611763	0.0118062	0.0100413	0.0118888	0.011102	0.0102848	0	0	0.00792816
PC 16:0;0_20:4;0	GP	PC	36	4	0	0.580672	0.391875	0.347786	0.360786	0.530706	0.46529	0.55286	0.451285	0.263589	0.293788	0.251887	0.193552	0.294148	0	0	0.236879
PC 18:2;0_18:2;0	GP	PC	36	4	0	0.00964123	0.0122288	0.0120304	0.0118823	0.0134054	0.0094216	0.0141299	0.0164329	0.00177931	0.0042203	0	0.00359613	0	0	0	0.00185787
PC 16:1;0_20:4;0	GP	PC	36	5	0	0	0.0334364	0.0216864	0.0155457	0.0270227	0.0252813	0.0260243	0.0381189	0.0051221	0.00733258	0.00716904	0	0	0.00789554	0.00807945	0.00669047
PC 18:0;0_20:0;0	GP	PC	38	0	0	0.0350656	0.0249791	0.031075	0.0313133	0.032115	0.0254048	0.0251532	0.0262186	0	0	0	0	0	0	0	0
PC 16:0;0_22:0;0	GP	PC	38	0	0	0	0.00983337	0.0120097	0.0136865	0.0100352	0.00871589	0.00905007	0.0104805	0	0	0	0	0	0	0	0
PC 16:0;0_22:4;0	GP	PC	38	4	0	0.111235	0.0896389	0.067458	0.0710525	0.0969298	0.0863495	0.110825	0.0793861	0.0464955	0.0499605	0.0419271	0.041665	0.0518937	0.0455412	0.0707334	0.0362148
PC 18:0;0_20:4;0	GP	PC	38	4	0	0.307802	0.268371	0.241877	0.257036	0.479687	0.380871	0.497277	0.305217	0.299559	0.330751	0.274536	0.21277	0.309557	0.293557	0.405542	0.233108
PC 18:1;0_20:3;0	GP	PC	38	4	0	0.149008	0.160224	0.122836	0.166355	0.171309	0.154086	0.206953	0.202058	0.064592	0.0696173	0.0678629	0.0782017	0.0592106	0.0627271	0	0.0683937
PC 18:2;0_20:2;0	GP	PC	38	4	0	0.0112074	0.0104405	0.00991853	0.0126449	0.0116109	0	0.0118229	0.0120352	0	0	0	0	0	0	0	0
PC 18:1;0_20:4;0	GP	PC	38	5	0	0.142624	0.157417	0.138516	0.161218	0.260819	0.220928	0.250154	0.202524	0.145782	0.134246	0.171411	0.12184	0.108879	0.124817	0.133911	0.117028
PC 16:0;0_22:5;0	GP	PC	38	5	0	0.047197	0.0457168	0.0425792	0.0502649	0.0627039	0.0588261	0.0635828	0.0596296	0	0.0468029	0	0	0.0435489	0.0349307	0.0526803	0.0323594
PC 16:1;0_22:4;0	GP	PC	38	5	0	0.0463274	0.0497824	0.0286457	0.033641	0.0330345	0.0375125	0.0378944	0.0448874	0.0184271	0	0	0.0177074	0.015599	0.0146903	0.0169643	0.00972488
PC 18:2;0_20:3;0	GP	PC	38	5	0	0.00950092	0.0138719	0.0100866	0.0130818	0.0114555	0.0121743	0.0128222	0.0152999	0.00374558	0	0	0	0	0	0	0
PC 16:0;0_22:6;0	GP	PC	38	6	0	0.2678	0.209917	0.192083	0.239076	0.342721	0.304905	0.368322	0.226999	0.248629	0	0.236118	0.214969	0.293712	0.267908	0.391037	0.224317
PC 18:2;0_20:4;0	GP	PC	38	6	0	0.047253	0.0398952	0.0292101	0.0355295	0.0426984	0.0493229	0.048664	0.0445829	0.0136631	0	0.0179716	0	0.0165424	0.0200331	0.0212156	0.0167521
PC 16:1;0_22:5;0	GP	PC	38	6	0	0.0343371	0.0368735	0.0203317	0.0218507	0.021289	0.0232653	0.0266011	0.0347992	0.00722714	0	0	0	0.00475266	0	0.00778546	0
PC 16:1;0_22:6;0	GP	PC	38	7	0	0.0300748	0.0234864	0.0140082	0.0158264	0.0151543	0.0158627	0	0.0226301	0	0	0.00399259	0	0	0	0	0
PC 18:0;0_22:0;0	GP	PC	40	0	0	0	0.0166391	0.0107501	0.0148414	0.0215553	0.0116433	0.0181227	0.023343	0.0146865	0.018093	0.0127039	0.0159942	0.0173904	0.0151437	0.0163281	0.0112047
PC 16:0;0_24:0;0	GP	PC	40	0	0	0	0	0.00725069	0.00788949	0.00984033	0.00817583	0.00844518	0	0.0126128	0.0172704	0.0132107	0.0142862	0.0168784	0.0140678	0.0166698	0.0174943
PC 18:1;0_22:0;0	GP	PC	40	1	0	0.0418464	0.040322	0.0484169	0.0573563	0.0747364	0.0599396	0.0758116	0.0716065	0.0737993	0.0888201	0.0766284	0.0902828	0.091136	0.0802141	0.0573987	0.0736717
PC 18:0;0_22:1;0	GP	PC	40	1	0	0.0297167	0.0254486	0.0231617	0.0281174	0.029347	0.023129	0.0292429	0.0345138	0.0326458	0.0309639	0.031898	0.0295645	0.0304107	0.0286606	0.0182708	0.0183536
PC 16:1;0_24:0;0	GP	PC	40	1	0	0	0.00900102	0.00906213	0.00930871	0.0135323	0.0125329	0.0148004	0.0146321	0.00942509	0.013982	0.00967912	0.0132103	0.0113967	0.011954	0.00940706	0.0101277
PC 20:0;0_20:1;0	GP	PC	40	1	0	0.010328	0.0112428	0.00835891	0.00908906	0.00757563	0.00864416	0.00771327	0.0106348	0.00690017	0.00895956	0.00695632	0.011178	0.00547922	0	0.00450546	0
PC 16:0;0_24:1;0	GP	PC	40	1	0	0	0.0106992	0.0106409	0.0113075	0.0130171	0	0.0120222	0	0.00912906	0	0	0.0127932	0.0117396	0.00915603	0.00876685	0.0101926
PC 18:1;0_22:1;0	GP	PC	40	2	0	0.00779424	0.010488	0.011883	0.015972	0.0151757	0.0104216	0.0134331	0.0693411	0.0149538	0.0191568	0.0160068	0.0249986	0.0147969	0.0136265	0.0126255	0.0528031
PC 20:1;0_20:1;0	GP	PC	40	2	0	0.00212219	0.00240797	0.00246259	0.00323732	0.00268337	0.0017027	0.00232019	0.0143827	0.00283279	0.0033855	0.00302438	0.00546289	0.00175433	0.00232006	0.0024575	0.00984548
PC 18:0;0_22:2;0	GP	PC	40	2	0	0.0438246	0.054612	0.0497748	0.0615429	0.0693373	0.0520757	0.0657556	0	0.0687554	0.0685324	0.0591767	0.0648351	0.0517304	0.0537602	0.0457777	0
PC 18:2;0_22:0;0	GP	PC	40	2	0	0.00116732	0.00150202	0.00191933	0.00245858	0.00227386	0.00176484	0.00279679	0	0.00169981	0.00190854	0	0.00247683	0.00171812	0	0	0.00552333
PC 16:1;0_24:1;0	GP	PC	40	2	0	0	0	0.00119236	0.00123545	0.00163925	0	0.00152396	0	0.00140157	0.00218893	0.00135048	0.00292102	0.00165517	0.00168333	0	0
PC 18:0;0_22:3;0	GP	PC	40	3	0	0.0153271	0	0	0.0193015	0.022027	0.0275783	0.0289191	0	0.0136365	0.0141312	0	0.0206539	0	0	0.0146018	0
PC 20:0;0_20:3;0	GP	PC	40	3	0	0.00223649	0	0	0.00287972	0.00165987	0.00236854	0.00300494	0	0.000555273	0.00052582	0	0	0.0160002	0.0131814	0	0
PC 20:1;0_20:2;0	GP	PC	40	3	0	0.00157186	0	0	0.00197619	0.00127691	0	0.00183948	0	0.000546614	0	0.00300698	0	0	0	0	0
PC 18:1;0_22:2;0	GP	PC	40	3	0	0	0	0	0.0108226	0.00899225	0	0	0	0.00430993	0.00459888	0.0148362	0	0	0	0	0
PC 18:2;0_22:1;0	GP	PC	40	3	0	0	0	0	0.00134946	0.000751277	0.000896881	0.0013827	0	0	0	0	0.00072696	0	0	0	0
PC 20:0;0_20:4;0	GP	PC	40	4	0	0	0.0166685	0.0195094	0.0130734	0.0269549	0.0389451	0.0417436	0.0199213	0.0377899	0.0343415	0.00901221	0.0263347	0.00800641	0.00644232	0	0.0311368
PC 20:1;0_20:3;0	GP	PC	40	4	0	0	0.00987377	0.0107641	0.00758133	0.0124897	0.0178609	0.0207021	0.0105983	0	0	0	0.0179611	0	0.00301031	0.0453615	0
PC 16:0;0_24:4;0	GP	PC	40	4	0	0	0.00439675	0.00600098	0.00359254	0.00812336	0.010948	0.0138414	0.00407559	0	0.0187242	0.00403043	0	0.00449792	0	0	0
PC 20:2;0_20:2;0	GP	PC	40	4	0	0	0.00108081	0.00136944	0.00105502	0.00165346	0.00270203	0.00232357	0.00158586	0	0	0	0.00148738	0	0	0	0
PC 18:1;0_22:4;0	GP	PC	40	5	0	0.0278004	0.0252646	0.0201061	0.0237737	0.0294961	0.024469	0.0375244	0.0350038	0.0161747	0.026249	0.0247661	0.0203193	0.0220006	0.027508	0.022737	0.0194189
PC 18:0;0_22:5;0	GP	PC	40	5	0	0.0166409	0.0160101	0.0134108	0.0161664	0.0254431	0.019825	0.027153	0.0176871	0.0143958	0.0227757	0.0174398	0.012457	0.0220795	0.019595	0.020212	0.0119597
PC 20:1;0_20:4;0	GP	PC	40	5	0	0.0216058	0.0204316	0.0167502	0.0219105	0.0293136	0.023663	0.0334518	0.0283111	0.0122701	0.0163425	0.0143505	0.0132769	0.0130459	0.0171694	0.012939	0.0118952
PC 20:2;0_20:3;0	GP	PC	40	5	0	0.00652139	0.00818434	0.00505602	0.00652086	0.00614838	0.00687106	0.00854842	0.00792676	0	0	0	0.00231527	0.00312751	0.00261323	0	0.00207711
PC 18:0;0_22:6;0	GP	PC	40	6	0	0.0865908	0.0779293	0.0521184	0.0555014	0.151754	0.135276	0.157161	0.091896	0.135978	0.193688	0.109057	0.12785	0.19267	0.19002	0.260035	0.126233
PC 20:3;0_20:3;0	GP	PC	40	6	0	0.0129769	0.00899912	0.00543834	0.00545811	0.00678782	0.0111192	0.00924955	0.0147331	0.00385291	0	0.00234717	0.00315342	0	0	0.00288111	0.0031273
PC 18:2;0_22:4;0	GP	PC	40	6	0	0.0119709	0.0134043	0.00553883	0.0059341	0.0108214	0.0133255	0.0122007	0.0119472	0.00430558	0	0.00642125	0.0075423	0	0	0	0
PC 20:2;0_20:4;0	GP	PC	40	6	0	0.0201856	0.0194773	0.00985383	0.0105012	0.0236261	0.0223287	0.0276656	0.0237084	0	0	0	0.0120971	0	0	0	0.00952445
PC 18:1;0_22:6;0	GP	PC	40	7	0	0.051595	0.0437179	0.0439711	0.056872	0.0800429	0.0656327	0.0764413	0.0593046	0.0414255	0.0608857	0.0542185	0.0435602	0.0586196	0.0665321	0.0574903	0.0400618
PC 20:3;0_20:4;0	GP	PC	40	7	0	0.0223183	0.024075	0.0143167	0.0188482	0.0204456	0.0215653	0.0213601	0.0213116	0.00786765	0.00712571	0.00715973	0.0084197	0	0.00855246	0.00844914	0.00705459
PC 18:1;0_24:0;0	GP	PC	42	1	0	0.0413068	0.0530774	0.03361	0.038733	0.0697503	0.0519536	0.0601145	0.0511868	0.108954	0.120565	0.0949721	0.105401	0.119092	0.120901	0.105954	0.11621
PC 18:0;0_24:1;0	GP	PC	42	1	0	0	0	0.0177629	0.0200777	0.0220725	0.0244561	0.0264092	0.027727	0.0122393	0.0119148	0.0143941	0.0145826	0.0152755	0.0157877	0.0142449	0.0129822
PC 18:1;0_24:1;0	GP	PC	42	2	0	0.028492	0.0318749	0.0145089	0.0292823	0.0252813	0.0312957	0.0511128	0	0.0471151	0.0636367	0.057287	0.0487877	0.049305	0.0728417	0.0406158	0.0606756
PC 18:2;0_24:0;0	GP	PC	42	2	0	0	0	0.00291659	0.00600101	0.00752068	0.00933645	0.0120596	0	0.00642394	0.00855898	0.0080766	0.00736225	0.00679296	0.00652891	0.00335249	0.00627299
PC 18:0;0_24:2;0	GP	PC	42	2	0	0	0	0.0172763	0	0.0212621	0	0	0	0.0157202	0	0	0.0124752	0.0143692	0	0.0102419	0
PC 20:1;0_22:1;0	GP	PC	42	2	0	0	0	0.00268469	0.00637649	0.00225283	0	0	0	0	0.00482646	0	0.00306544	0	0	0	0
PC 20:3;0_22:0;0	GP	PC	42	3	0	0	0	0	0	0.00406823	0.00426346	0.0174676	0	0	0	0	0.00667955	0.004124	0	0	0
PC O-16:1;0/16:1;0	GP	PC O-	32	2	0	0.0047052	0.00469828	0.00311579	0.00316081	0.00293647	0.00217342	0	0.00495612	0	0	0	0	0	0	0.000637805	0.000866585
PC O-16:2;0/16:0;0	GP	PC O-	32	2	0	0.0244913	0.0260733	0.0148939	0.0181345	0.0134692	0.0112912	0	0.0267759	0	0	0	0	0	0	0.0046725	0.00568768
PC O-18:2;0/14:0;0	GP	PC O-	32	2	0	0.000268026	0.00020537	9.9209e-05	0.00016027	0.000152573	0	0	0.000267199	0	0	0	0	0	0	0	0
PC O-18:1;0/16:0;0	GP	PC O-	34	1	0	0.0418005	0.042722	0.042814	0.0470407	0.0424205	0.032557	0.0374492	0.0532752	0.0160196	0.0168339	0.0160551	0.0223159	0.0105292	0.00953412	0.009405	0.0106277
PC O-16:0;0/18:1;0	GP	PC O-	34	1	0	0.0375267	0.0411542	0.0382624	0.0462727	0.0445568	0.0301316	0.0415264	0.0613631	0.0215009	0.0201895	0.0194168	0.0262861	0.0165868	0.016808	0.0148477	0.0214729
PC O-16:1;0/18:0;0	GP	PC O-	34	1	0	0.180277	0.167839	0.143844	0.154929	0.18956	0.155031	0.180287	0.187528	0.120683	0.12224	0.112228	0.122001	0.112741	0.0994662	0.0989902	0.0980052
PC O-18:0;0/16:1;0	GP	PC O-	34	1	0	0.00249536	0.00285294	0.00217393	0.00213916	0.00230633	0.0017437	0.00192114	0.00353526	0.000795148	0.000370388	0	0.000686307	0.00048375	0.00043273	0.000313149	0.000592223
PC O-18:2;0/16:0;0	GP	PC O-	34	2	0	0.000641115	0.000520252	0.000514562	0.000675872	0.000439893	0.000431931	0.000510609	0.000849572	0.000163861	0.000177619	0.000171821	0.000189516	0.000141589	0.000141812	0.000190774	0.000118266
PC O-16:1;0/18:1;0	GP	PC O-	34	2	0	0.0193822	0.0153977	0.0151662	0.0191782	0.0194359	0.0169884	0.0203341	0.0281991	0.00969252	0.0104043	0.0100572	0.0104855	0.012873	0.0138501	0.0137386	0.0129707
PC O-16:2;0/18:0;0	GP	PC O-	34	2	0	0.0390883	0.0318706	0.031982	0.0401036	0.0422808	0.0356451	0.0425577	0.0571371	0.0240935	0.0259291	0.0247984	0.0255797	0.0307543	0.0345339	0.0320108	0.0324126
PC O-16:0;0/18:2;0	GP	PC O-	34	2	0	0.000179387	0.000194335	0.000159718	0.0002636	0.00020702	0.000174891	0.000200515	0.000289297	0	4.28895e-05	3.77516e-05	0	0	0	0	0
PC O-18:1;0/16:1;0	GP	PC O-	34	2	0	0.000347839	0.000257938	0.000288041	0.000247865	0.000363023	0.000300404	0.000329307	0.000478382	5.39968e-05	4.79971e-05	0	0	5.03155e-05	0	0	0
PC O-18:1;0/18:1;0	GP	PC O-	36	2	0	0.010038	0.0120407	0.00995286	0.0122123	0.0140523	0.012324	0.0149967	0.0172458	0.00423794	0.00428339	0.00361249	0.00479464	0.00447232	0.0055112	0.00582426	0.00587037
PC O-18:2;0/18:0;0	GP	PC O-	36	2	0	0.0163723	0.0211546	0.019923	0.0251571	0.0244875	0.0215087	0.0228613	0.0258306	0.0188242	0.0187429	0.0151516	0.0216525	0.0148308	0.0184526	0.0175299	0.0218934
PC O-16:1;0/20:1;0	GP	PC O-	36	2	0	0.0103588	0.0113511	0.00968182	0.0129617	0.0120751	0.0113141	0.0130507	0.0151593	0.00796393	0.00742697	0.0063085	0.00920106	0.0064807	0.00808496	0.00870018	0.00944213
PC O-16:2;0/20:0;0	GP	PC O-	36	2	0	0.0140854	0.0166976	0.014754	0.0168393	0.0188267	0.0172305	0.0193994	0.0218671	0.00655772	0.00638437	0.0055887	0.00768436	0.00684389	0.00754187	0.00802138	0.00847571
PC O-16:0;0/20:2;0	GP	PC O-	36	2	0	0.000465784	0.00043251	0.000457456	0.000566204	0.000654046	0.000873381	0.000889668	0.000911541	0	0	0.000212382	0.000143353	0.000119358	0	0.000123793	0
PC O-18:0;0/18:2;0	GP	PC O-	36	2	0	0.000524291	0.000593085	0.000535739	0.000502275	0.000584078	0.000655473	0.000676838	0.000919036	9.05106e-05	8.91756e-05	0	0	0	0.000146174	0	0
PC O-18:2;0/18:1;0	GP	PC O-	36	3	0	0.0069195	0.00678398	0.0067351	0.00708616	0.00732341	0.00643971	0.00716375	0.00721034	0.00287823	0.00349205	0	0.0035518	0.00323447	0.00446964	0.00421284	0.00390542
PC O-16:0;0/20:3;0	GP	PC O-	36	3	0	0.000822798	0.000789562	0.000659678	0.000656964	0.000801807	0.000517754	0.000715288	0.00108447	9.62429e-05	0.000139967	0	0.000137129	0.000153581	0.000119454	0.000188073	9.06678e-05
PC O-16:2;0/20:1;0	GP	PC O-	36	3	0	0.0147186	0.0147023	0.0105094	0.0129094	0.0120803	0.011493	0.0130473	0.0160438	0.00350014	0.00371942	0	0.00448347	0.00403495	0.00581953	0.0053918	0.0055154
PC O-16:1;0/20:2;0	GP	PC O-	36	3	0	0.00334234	0.00314473	0.0028482	0.00319927	0.00270579	0.00248645	0.00302121	0.0028994	0.000968932	0.00118732	0	0.00102296	0.000899597	0.00109153	0.00106082	0.00101042
PC O-18:1;0/18:2;0	GP	PC O-	36	3	0	0.000404337	0.000522023	0.000395866	0.000288376	0.000497604	0.000338437	0.000367144	0.000487253	2.47006e-05	0	0	0	0	0	0	0
PC O-16:0;0/20:4;0	GP	PC O-	36	4	0	0.00409278	0.00297697	0.00189306	0.00252321	0.00303221	0.00329709	0.0029025	0.00349984	0	0	0	0.00072327	0.000924274	0	0.00126781	0.000734808
PC O-16:1;0/20:3;0	GP	PC O-	36	4	0	0.0200808	0.0197971	0.0141067	0.0198198	0.0164134	0.0167771	0.0193314	0.0205297	0	0	0	0.00549065	0.00580703	0	0.007196	0.00378243
PC O-18:2;0/18:2;0	GP	PC O-	36	4	0	0.000742136	0.0006495	0.000653459	0.000917339	0.000550597	0.000863202	0.000883358	0.000837889	0	0	0	0.000146489	0.000179879	0	0	0
PC O-16:2;0/20:2;0	GP	PC O-	36	4	0	0.010791	0.0101701	0.00608274	0.00904073	0.00606751	0.00703172	0.00816001	0.0113231	0	0	0	0.0016498	0.00124506	0	0.0018411	0.00108945
PC O-18:0;0/20:0;0	GP	PC O-	38	0	0	0	0	0.00355957	0.00701151	0.00856367	0	0.00674851	0	0.00454714	0.00544585	0	0	0	0.00662003	0	0
PC O-18:2;0/20:1;0	GP	PC O-	38	3	0	0	0.000924458	0	0.000947781	0.00081016	0	0.000856072	0.000781561	0	0	0	0.000742892	0	0	0.00104822	0
PC O-16:1;0/22:2;0	GP	PC O-	38	3	0	0	0.00047769	0	0.000482231	0.000446585	0	0.000522752	0.000408033	0	0	0	0.0002162	0	0	0.000302131	0
PC O-16:2;0/22:1;0	GP	PC O-	38	3	0	0	0.00830161	0	0.00808447	0.00687868	0	0.0069987	0.00679197	0	0	0	0.00334604	0	0	0.00505209	0
PC O-18:1;0/20:2;0	GP	PC O-	38	3	0	0	0.000446555	0	0.000361204	0.000163172	0	0.000343159	0.000364579	0	0	0	5.83805e-05	0	0	0	0
PC O-18:0;0/20:3;0	GP	PC O-	38	3	0	0	0.000772268	0	0.000331018	0.000240732	0	0.000289656	0.000368911	0	0	0	0	0	0	9.69284e-05	0
PC O-18:0;0/20:4;0	GP	PC O-	38	4	0	0	0	0.00191901	0.00210793	0.00360926	0.00351761	0.00355543	0	0	0	0	0	0	0	0	0
PC O-18:1;0/20:3;0	GP	PC O-	38	4	0	0	0	0.00161484	0.00169588	0.00228343	0.00149781	0.0015546	0	0	0	0	0	0	0	0	0
PC O-16:0;0/22:4;0	GP	PC O-	38	4	0	0	0	0.00147056	0.00143898	0.00270424	0.0022538	0.0026785	0	0	0	0	0	0	0	0	0
PC O-18:2;0/20:2;0	GP	PC O-	38	4	0	0	0	0.000562554	0.000650998	0.000738893	0.000619311	0.000567318	0	0	0	0	0	0	0	0	0
PC O-16:1;0/22:3;0	GP	PC O-	38	4	0	0	0	0.00328306	0.00404459	0.0052904	0.00431432	0.00547238	0	0	0	0	0	0	0	0	0
PC O-16:2;0/22:2;0	GP	PC O-	38	4	0	0	0	0.00218898	0.00302701	0.00290427	0.00276915	0.00276413	0	0	0	0	0	0	0	0	0
PE 16:0;0_16:1;0	GP	PE	32	1	0	0.022803	0.0207362	0.0184883	0.012774	0.0122674	0.00822495	0.0102601	0.0149023	0	0	0	0	0	0	0	0
PE 14:0;0_18:1;0	GP	PE	32	1	0	0.0205669	0.0224616	0.0182068	0.0140982	0.00939189	0.00726098	0.00759678	0.0131482	0	0	0	0	0	0	0	0
PE 16:0;0_18:1;0	GP	PE	34	1	0	0.564415	0.481337	0.456095	0.455476	0.359867	0.357946	0.376117	0.392152	0.307026	0.320447	0.309796	0.302008	0.350212	0.365721	0.39144	0.335964
PE 16:1;0_18:0;0	GP	PE	34	1	0	0.0906189	0.0695349	0.0628694	0.05425	0.05603	0.0556644	0.0564617	0.0707498	0.0216749	0.0226332	0.0206065	0.0212887	0.0269129	0.0273816	0.0283055	0.0242907
PE 14:0;0_20:1;0	GP	PE	34	1	0	0.0113353	0.0102993	0.0089579	0.00824199	0.00698085	0.00593667	0	0.00921051	0.00207201	0	0	0.00296748	0.00169814	0	0	0
PE 16:1;0_18:1;0	GP	PE	34	2	0	0.102842	0.0941681	0.0846054	0.0820403	0.0692051	0.062113	0.0661837	0.0991146	0.0249504	0.0262653	0.0265434	0.0247725	0.0260749	0.0289681	0.033303	0.0293356
PE 16:0;0_18:2;0	GP	PE	34	2	0	0.0385026	0.0311637	0.0281195	0.0262718	0.0183696	0.0158857	0.0175628	0.020896	0.00463049	0.00521055	0.00447554	0.00479405	0.00499045	0.00486409	0.00542349	0.00456835
PE 17:1;0_17:1;0	GP	PE	34	2	0	0	0.00134233	0.00132883	0.00138012	0.00115561	0.00138042	0.00140166	0.00137337	0.0011078	0.00102983	0.00114151	0.00104778	0.0011279	0.00137898	0.00148966	0.00164514
PE 17:0;0_18:1;0	GP	PE	35	1	0	0	0	0.00498385	0.00677131	0.00914283	0	0	0.0112698	0.0164545	0.0102314	0.01064	0.00894215	0.0166976	0.0215568	0.0229473	0.0175724
PE 16:0;0_20:1;0	GP	PE	36	1	0	0.159186	0.14464	0.149009	0.144227	0.117384	0.112542	0.110698	0.126335	0.134235	0.119746	0.12122	0.136828	0.110046	0.103605	0.105894	0.103772
PE 18:0;0_18:1;0	GP	PE	36	1	0	0.428039	0.425327	0.415592	0.39813	0.431271	0.414399	0.413584	0.434375	0.639664	0.630032	0.600821	0.582519	0.71516	0.794767	0.744421	0.747853
PE 16:1;0_20:0;0	GP	PE	36	1	0	0.0086553	0.00807439	0.00780206	0.0067575	0.00648331	0.00611247	0.00581166	0.0074885	0.00393415	0.00379679	0.00372992	0.00353754	0.00355229	0.00383927	0.00406069	0
PE 16:0;0_20:2;0	GP	PE	36	2	0	0.0810609	0.063926	0.0541668	0.0548171	0.0347713	0.0359104	0.0358625	0.04857	0.01686	0.0157942	0.0158874	0.0184414	0.0140862	0.0104776	0.0123654	0.00991401
PE 18:0;0_18:2;0	GP	PE	36	2	0	0.0612012	0.052892	0.0482391	0.0456131	0.0551417	0.0515254	0.0526334	0.0536226	0.0350566	0.0370653	0.0341329	0.0342896	0.041675	0.0467186	0.0406724	0.0387063
PE 18:1;0_18:1;0	GP	PE	36	2	0	0.833894	0.863296	0.835057	0.902158	0.839536	0.767291	0.855516	0.888621	0.657665	0.629515	0.653907	0.655132	0.691433	0.812621	0.813033	0.784537
PE 16:1;0_20:1;0	GP	PE	36	2	0	0.0267051	0.0262645	0.0238835	0.0254756	0.020853	0.0186906	0.0191551	0.0248553	0.0145695	0.014266	0.0147059	0.0176202	0.0139502	0.0174204	0.0154185	0.0205582
PE 16:0;0_20:3;0	GP	PE	36	3	0	0.0908407	0.0816285	0.06097	0.0580155	0.0430554	0.0505724	0.0474082	0.0614013	0.0201796	0.0199439	0.0190318	0.0208827	0.0184499	0.0156005	0.0189619	0.0174485
PE 18:1;0_18:2;0	GP	PE	36	3	0	0.0853628	0.0967639	0.0971764	0.0994211	0.0989133	0.0823604	0.0905386	0.111993	0.0304294	0.0302773	0.0299544	0.0343017	0.0296783	0.0377058	0.0382584	0.0372061
PE 16:1;0_20:2;0	GP	PE	36	3	0	0.00699001	0.009962	0.00781275	0.00739373	0.00635868	0.00587257	0.00661349	0.0090433	0.00288886	0.00272657	0.00356095	0.00411633	0	0.00302402	0.00341659	0.00422924
PE 16:0;0_20:4;0	GP	PE	36	4	0	0.231315	0.191218	0.146143	0.12975	0.146037	0.167649	0.164442	0.146339	0.140559	0.145389	0.149023	0.127367	0.182962	0.196333	0.211558	0.165379
PE 18:2;0_18:2;0	GP	PE	36	4	0	0	0.00780416	0.00613163	0.00575709	0.00544609	0.00459974	0.00735639	0.00860312	0.00173501	0.00149298	0.00199879	0	0.00275805	0.00202638	0.00275954	0.00183186
PE 16:1;0_20:3;0	GP	PE	36	4	0	0.02111	0.0200569	0.0162554	0.0147474	0.00909953	0.00938578	0.0124048	0.0153382	0.0056086	0.0056219	0	0	0	0	0	0
PE 16:1;0_20:4;0	GP	PE	36	5	0	0.020155	0.0201558	0.0186519	0.0152035	0.0133991	0.0159268	0.0163179	0.0195973	0.00682503	0.0074847	0.0076087	0	0	0.00799233	0	0.00602152
PE 16:0;0_22:1;0	GP	PE	38	1	0	0.0254697	0.0211068	0.0175039	0.018332	0.0117243	0.0127638	0.0106523	0.0141901	0.0255931	0.00943083	0.0235171	0.0275179	0.0154978	0.0135425	0.0158032	0.0143228
PE 18:1;0_20:0;0	GP	PE	38	1	0	0.0733058	0.0712021	0.0705769	0.0782046	0.0532034	0.0503668	0.0477444	0.0590516	0.161143	0.058146	0.153297	0.163062	0.117433	0.110986	0.110981	0.125675
PE 18:0;0_20:1;0	GP	PE	38	1	0	0.0707119	0.0758347	0.073838	0.0831712	0.0562725	0.0517266	0.0504588	0.0573864	0	0.115416	0	0	0	0	0	0
PE 18:1;0_20:1;0	GP	PE	38	2	0	0.248687	0.182611	0.199823	0.237412	0.15117	0.172174	0.147585	0.154125	0.270944	0.212673	0.253129	0.267722	0.17524	0.191433	0.174179	0.179697
PE 18:0;0_20:2;0	GP	PE	38	2	0	0.0385429	0.0254146	0.0263386	0.0305085	0.0184552	0.0233961	0.0191568	0.0192994	0.0265293	0.0242234	0.0239764	0.0242538	0.0203309	0.0184579	0.0170332	0.016176
PE 16:1;0_22:1;0	GP	PE	38	2	0	0.0092089	0.0047357	0.0051448	0.00539539	0.00381309	0.00397555	0.00307255	0.00439422	0.00221179	0.00212839	0.00333608	0.00248394	0.00201849	0.00236735	0.00244353	0.00176886
PE 18:2;0_20:0;0	GP	PE	38	2	0	0.01516	0.00852423	0.0114871	0.0101858	0.00654202	0.00960614	0.00688328	0.0076607	0.00547824	0.00380253	0.00429424	0.00556769	0.00420032	0	0.00351852	0.0040584
PE 16:0;0_22:2;0	GP	PE	38	2	0	0	0.114014	0.084211	0.0899941	0.0537714	0	0.0614111	0.0758255	0	0.0305783	0	0.034461	0	0	0	0.0219556
PE 18:1;0_20:2;0	GP	PE	38	3	0	0.119055	0.0497609	0.0580557	0.0642492	0.0475291	0.0388757	0.0478786	0.111501	0.0439002	0.0660163	0.0699926	0.0557417	0.0388852	0.0401904	0.0648405	0.0634307
PE 18:0;0_20:3;0	GP	PE	38	3	0	0.105392	0.0359429	0.0408497	0.037165	0.0387877	0.033786	0.0380966	0.0776161	0.0453789	0.0608018	0.0554796	0.0351158	0.0370983	0.0296107	0.0504251	0.0335116
PE 18:2;0_20:1;0	GP	PE	38	3	0	0.0224496	0.00902816	0.0104787	0.0111294	0.00804012	0.00556452	0.00749815	0.017387	0.0047937	0.0060481	0.00572766	0.00510197	0.0027457	0.00311461	0.00379298	0.00376727
PE 16:0;0_22:3;0	GP	PE	38	3	0	0	0.134748	0.128062	0.119579	0.0840408	0.0973376	0.0980592	0	0.0497656	0	0	0.0488726	0.0433824	0.0332509	0	0
PE 16:0;0_22:4;0	GP	PE	38	4	0	0.36548	0.253793	0.195114	0.194178	0.158542	0.186651	0.183505	0.208463	0.115605	0.117938	0.111436	0.103928	0.107602	0.0992179	0.113958	0.0818259
PE 18:1;0_20:3;0	GP	PE	38	4	0	0.247634	0.22552	0.206059	0.239104	0.196275	0.184807	0.204084	0.228827	0.0974083	0.0908999	0.0973924	0.100462	0.0737436	0.0867259	0.0807945	0.0819552
PE 18:0;0_20:4;0	GP	PE	38	4	0	1.71934	1.08942	1.01121	0.943737	1.2059	1.32669	1.29351	1.01011	1.08653	1.15216	1.08229	0.805829	1.38982	1.27085	1.49397	1.04668
PE 18:2;0_20:2;0	GP	PE	38	4	0	0.0231165	0.0203326	0.0173505	0.0193194	0.012818	0.0143561	0.0138014	0.0162762	0	0.00439929	0	0.00613374	0	0	0	0
PE 16:1;0_22:3;0	GP	PE	38	4	0	0	0.177999	0.12781	0	0.0947469	0	0	0	0.0208018	0	0	0.0246849	0	0	0	0.0206162
PE 18:1;0_20:4;0	GP	PE	38	5	0	0.526283	0.596087	0.499468	0.539732	0.649633	0.563215	0.635207	0.65707	0.440044	0.47016	0.450511	0.431195	0.410936	0.565932	0.510741	0.506667
PE 18:0;0_20:5;0	GP	PE	38	5	0	0.0133216	0.0125465	0.0125567	0.0115302	0.00957522	0.00842833	0.0107338	0.0127988	0.00482278	0.00646956	0.00309944	0.00549486	0.0048489	0.00433686	0.00491917	0.00362707
PE 16:0;0_22:5;0	GP	PE	38	5	0	0.093184	0.0711844	0.057349	0.0546134	0.0645456	0.0589063	0.0638591	0.0592549	0.0341822	0	0.0351882	0.0283392	0.0417733	0.0355011	0.0500188	0.0270636
PE 16:1;0_22:4;0	GP	PE	38	5	0	0.022613	0.0261738	0.0210089	0.015981	0.014873	0.0149349	0.0171824	0.0205326	0.0113044	0.0111849	0	0.0110858	0.0109163	0.0142938	0	0.0106118
PE 18:2;0_20:3;0	GP	PE	38	5	0	0.0187318	0.0202467	0.0174684	0.0193903	0.0134145	0.0135433	0.0119027	0.0203849	0	0	0	0	0	0	0.00245507	0
PE 16:0;0_22:6;0	GP	PE	38	6	0	0.698909	0.495012	0.488258	0.398154	0.425811	0.496022	0.414911	0.341352	0.313619	0.371506	0.351381	0.272939	0.390345	0.365357	0.460189	0.285689
PE 18:2;0_20:4;0	GP	PE	38	6	0	0.0504924	0.0495768	0.0421135	0.0382302	0.0425802	0.0386017	0.0360527	0.0381554	0.0124812	0.0141549	0.0139504	0.0158788	0.0125037	0.0154742	0.0159181	0.0152111
PE 18:1;0_20:5;0	GP	PE	38	6	0	0	0	0	0	0.0491721	0	0.0614881	0.0738338	0.0405965	0	0	0	0.0370002	0	0	0
PE 16:1;0_22:5;0	GP	PE	38	6	0	0	0.0232095	0	0.0218171	0.0237904	0.0198653	0.0212326	0	0	0	0	0	0	0	0	0
PE 18:1;0_22:0;0	GP	PE	40	1	0	0	0.0193057	0.017881	0.0211681	0.0127947	0	0.0111457	0.0154245	0.0108509	0.00644206	0	0.0133283	0	0	0	0
PE 18:0;0_22:1;0	GP	PE	40	1	0	0	0.00183879	0.0030761	0.00323715	0.0015315	0	0.000979919	0.00118354	0.00290833	0.0019651	0	0.00325485	0	0	0	0
PE 20:0;0_20:1;0	GP	PE	40	1	0	0	0.00152339	0.00183403	0.00179235	0.00121388	0	0.000859761	0.00118183	0.00242332	0.00167398	0	0.00275893	0	0	0	0
PE 20:1;0_20:2;0	GP	PE	40	3	0	0.00428947	0.00533288	0.0063694	0.00699979	0.00442309	0.00322415	0.00406831	0.00464401	0.0033345	0.00361141	0.00353379	0.00508268	0.00233278	0.0135301	0.0130758	0.00895529
PE 18:0;0_22:3;0	GP	PE	40	3	0	0.00771481	0.00676806	0.00710782	0.00681765	0.0042156	0.00409829	0.00382861	0.00446482	0.00359079	0.00322109	0.00286701	0.00321443	0.00205193	0	0	0.00439607
PE 18:1;0_22:2;0	GP	PE	40	3	0	0.0353385	0.033893	0.0343361	0.0354598	0.0222267	0.0221535	0.0226437	0.0273115	0.0163244	0.0150299	0.0151859	0.0183456	0.010372	0	0	0
PE 20:0;0_20:3;0	GP	PE	40	3	0	0.000975026	0.0010524	0.00124844	0.000915087	0.000711918	0.000676597	0.000591646	0.000941132	0.000366885	0.000312656	0.000286296	0.00036952	0.000210094	0	0	0
PE 18:2;0_22:1;0	GP	PE	40	3	0	0.000659912	0.000913964	0.000959916	0.000989999	0.000400021	0.000268705	0.000422779	0.000566098	0.000171974	0.000162935	0.000144149	0.000200995	0	0	0	0
PE 18:0;0_22:4;0	GP	PE	40	4	0	0.0673547	0.0589465	0.0582783	0.0466667	0.0673638	0.0643504	0.0637782	0.0389777	0.131192	0.144758	0.294786	0.0844277	0.119425	0.264992	0.291234	0.0704269
PE 20:0;0_20:4;0	GP	PE	40	4	0	0.00747895	0.00669628	0.00652519	0.00586695	0.00828046	0.00795357	0.00721495	0.00655894	0.00741048	0.00856002	0.0188442	0.00600839	0.0077378	0.0181572	0.0184842	0.00495682
PE 20:1;0_20:3;0	GP	PE	40	4	0	0.00658061	0.00645068	0.00680022	0.00592765	0.00686894	0.00572542	0.00632881	0.00559945	0.00531188	0.00477424	0.0116303	0.00567042	0.00523524	0.0108042	0.00996406	0.00369539
PE 20:2;0_20:2;0	GP	PE	40	4	0	0.00390144	0.00481167	0.00530192	0.00505796	0.00434405	0.00404758	0.00367946	0.0041217	0.00315005	0.00529568	0.00903958	0.00502336	0.003356	0.0072616	0.00859932	0.00277104
PE 18:1;0_22:3;0	GP	PE	40	4	0	0.287888	0.246182	0.215653	0.208891	0.203173	0.223427	0.217929	0.197067	0.198194	0.1902	0	0.182572	0.19179	0	0	0.167212
PE 18:1;0_22:4;0	GP	PE	40	5	0	0.128524	0.137011	0.119759	0.171049	0.125218	0.121337	0.121439	0.101039	0.117655	0.115222	0.108793	0.121793	0.075858	0.0770276	0.0875742	0.0989546
PE 20:1;0_20:4;0	GP	PE	40	5	0	0.0360017	0.035492	0.0299225	0.0448779	0.040162	0.038658	0.0406618	0.0356078	0.0324286	0.0326598	0.0315718	0.0369862	0.0300122	0.0373968	0.0350624	0.0453396
PE 18:0;0_22:5;0	GP	PE	40	5	0	0.0717049	0.054971	0.0500579	0.063504	0.0754515	0.0756166	0.0735222	0.0481978	0.0635947	0.0661957	0.0563316	0.0478671	0.0676272	0.0534047	0.0827631	0
PE 20:2;0_20:3;0	GP	PE	40	5	0	0.0243085	0.0277409	0.0252807	0	0.022593	0.0211168	0.0233342	0.0231544	0.0104527	0	0.0126368	0	0	0	0	0
PE 18:2;0_22:3;0	GP	PE	40	5	0	0.0470462	0.0409709	0.0317088	0	0.0251596	0	0.0312714	0.0371684	0	0	0	0	0	0	0	0
PE 18:1;0_22:5;0	GP	PE	40	6	0	0.196048	0.184645	0.175906	0.18825	0.178613	0.160055	0.183381	0.17652	0.138859	0.132536	0.135145	0.127255	0.134939	0.14506	0.168281	0.140717
PE 18:0;0_22:6;0	GP	PE	40	6	0	1.37837	1.03188	0.975007	0.888715	1.11012	1.21813	1.14977	0.807723	1.21174	1.22826	1.175	0.883762	1.48139	1.37037	1.73514	1.02911
PE 20:2;0_20:4;0	GP	PE	40	6	0	0.084489	0.0832244	0.0737758	0.0680347	0.0641275	0.067189	0.0654483	0.0610669	0	0.0331575	0.0365888	0.0381969	0.0321834	0.0249797	0.0394336	0
PE 18:2;0_22:4;0	GP	PE	40	6	0	0.0249601	0.0311117	0.0280966	0.0255794	0.0174959	0.0171097	0.0173032	0.0188521	0	0	0	0.00613666	0	0	0.00810735	0
PE 20:3;0_20:3;0	GP	PE	40	6	0	0.0114579	0.00951339	0.00772095	0.00715644	0.00802327	0.00622263	0.0076173	0.0103163	0	0.00181241	0	0.00203788	0	0	0	0
PE 18:1;0_22:6;0	GP	PE	40	7	0	0.364181	0.369201	0.355306	0.36299	0.355969	0.33127	0.333819	0.310673	0.202608	0.210428	0.190541	0.177158	0.179181	0.194394	0.210554	0.147503
PE 20:3;0_20:4;0	GP	PE	40	7	0	0.0101189	0.010341	0.00836057	0.00820162	0.00805822	0.00928754	0.00819194	0.00928142	0	0	0.00179455	0.00126001	0	0.0013247	0	0
PE 18:2;0_22:6;0	GP	PE	40	8	0	0.0271012	0.0287294	0.0134221	0.0236255	0.016509	0.0193416	0.0161747	0.0158217	0	0	0	0	0	0	0	0
PE 20:4;0_20:4;0	GP	PE	40	8	0	0.0130575	0.0176911	0.00610944	0.0112403	0.00690449	0.00782693	0.00732226	0.00794563	0	0	0	0	0	0	0	0
PE 18:1;0_24:1;0	GP	PE	42	2	0	0	0	0	0	0.00583107	0	0.00707431	0	0.00443621	0.00542944	0.00587073	0.00385347	0.00461952	0.00547634	0	0.00636399
PE 20:1;0_22:1;0	GP	PE	42	2	0	0	0	0	0	0.00181637	0	0.00229463	0	0.0019373	0.00179963	0.00209502	0.00157869	0.00123512	0.00166732	0	0.00202302
PE 18:0;0_24:4;0	GP	PE	42	4	0	0.016875	0.0059206	0.00767025	0.00504504	0.00627396	0.00916626	0.00840364	0.0118028	0.00772912	0.0125208	0.0162049	0.00499668	0.01342	0.0144835	0.0116514	0.0118013
PE 20:0;0_22:4;0	GP	PE	42	4	0	0.0024086	0.000886498	0.00108215	0.000628225	0.000659817	0.000931386	0.00120465	0.00159913	0.000762019	0.00139429	0.00131389	0.000503247	0.00141697	0.00104246	0.00106982	0.000802339
PE 20:2;0_22:2;0	GP	PE	42	4	0	0.00380779	0.00160728	0.00223627	0.00193403	0.00155451	0.00216419	0.00206338	0.00346558	0.00118921	0.00262318	0	0.00118904	0.00151965	0	0.0019403	0
PE 20:3;0_22:1;0	GP	PE	42	4	0	0.00178253	0.000739501	0.00109684	0.000759833	0.000531023	0.000785594	0.000669995	0.00114477	0.00027506	0	0.000824503	0.00030242	0	0	0	0
PE 20:1;0_22:3;0	GP	PE	42	4	0	0	0.00741904	0.00980321	0.00759847	0.00735889	0	0	0	0.00845761	0	0	0.00844745	0	0	0	0
PE 20:4;0_22:0;0	GP	PE	42	4	0	0	0.00355244	0	0.00241868	0.00231282	0.00416636	0.00398588	0	0	0	0	0	0	0	0	0
PE 20:4;0_22:1;0	GP	PE	42	5	0	0.00187475	0.00103025	0.00142563	0.00349925	0.00102489	0.00520079	0.00102477	0.000678274	0.00134466	0.00159196	0.00147621	0.00136857	0.00152255	0.00112778	0.00155579	0.00106744
PE 20:1;0_22:4;0	GP	PE	42	5	0	0.00200931	0.00148683	0.00190045	0.00452852	0.00156484	0.00782469	0.00165067	0.000870963	0.00239349	0.00297343	0.00269097	0.00229051	0.00248064	0.00171358	0.0021884	0.00187517
PE 18:1;0_24:4;0	GP	PE	42	5	0	0.0279585	0.0177902	0.0206786	0	0.0172139	0	0.0183492	0.0147789	0.0121033	0.01241	0.0110324	0.0119633	0.0133753	0.0105797	0.0103815	0.0111649
PE 20:2;0_22:3;0	GP	PE	42	5	0	0	0.00262909	0.00343949	0.00968832	0.00238819	0.0127548	0.00229387	0.00187131	0.00208774	0.00410676	0.00319107	0.00327355	0	0.00165852	0.00239361	0.00241959
PE 18:0;0_24:5;0	GP	PE	42	5	0	0	0.00243955	0.00259883	0.00579569	0.0021824	0	0.00171816	0.00120083	0.00166384	0.00200595	0.00153944	0.0014362	0.00264273	0	0.00180862	0
PE 20:0;0_22:6;0	GP	PE	42	6	0	0.00456135	0.0030368	0.0021784	0	0.00149995	0.0104065	0.00127844	0.0027215	0	0.00220212	0.000666414	0	0.0032882	0.00275256	0.00459149	0.00721371
PE 18:0;0_24:6;0	GP	PE	42	6	0	0.00660212	0.00408145	0.00255912	0	0.00211807	0	0.00166179	0	0	0.00434943	0.00156381	0	0.00516683	0.00541618	0.00764003	0
PE 20:2;0_22:4;0	GP	PE	42	6	0	0.00866083	0.00575314	0.00364938	0	0.00344185	0	0.00289843	0.0050248	0	0	0.00229948	0	0	0	0	0
PE 20:1;0_22:5;0	GP	PE	42	6	0	0	0	0.00134585	0	0.00111732	0.0067305	0	0	0	0.0023927	0.000761763	0	0	0	0	0
PE 20:1;0_22:6;0	GP	PE	42	7	0	0.0151995	0.012654	0.0150463	0.0152211	0.0124577	0.0110945	0.0149762	0.0147752	0.014493	0.0163901	0.0149839	0.0153777	0.0184195	0.0180614	0.0210529	0.0180734
PE 20:3;0_22:4;0	GP	PE	42	7	0	0.00217458	0.00167678	0.00170279	0.0019231	0.00141812	0.00129542	0.00151239	0.00185723	0.000610466	0.000596206	0.000735128	0.000474711	0	0	0	0
PE 20:2;0_22:5;0	GP	PE	42	7	0	0.00152386	0.00150813	0.00184527	0.00166845	0.00151387	0.00167508	0.00197725	0.00165497	0	0	0.000825501	0.000664258	0.000630792	0	0	0
PE 20:4;0_22:3;0	GP	PE	42	7	0	0.0153825	0.0113803	0.0107628	0.0100351	0.0104307	0.0117742	0.0120254	0.0121414	0	0	0	0	0	0	0	0
PE 20:2;0_22:6;0	GP	PE	42	8	0	0.0226846	0.0251162	0.0163031	0.0204993	0.0201126	0.0198972	0.0185574	0.0155868	0	0.0057359	0	0	0	0	0.00564244	0
PE 20:4;0_22:4;0	GP	PE	42	8	0	0.012396	0.0147321	0.0075207	0.00909961	0.0157462	0.0156907	0.0134496	0.0109951	0	0.00160747	0	0	0	0	0.00264872	0
PE 22:4;0_22:6;0	GP	PE	44	10	0	0.0266195	0.0347325	0.0270341	0.0355732	0.0474294	0.055021	0.0462961	0.0335572	0.0339466	0.0304863	0.0352863	0.0307261	0.0599259	0.0455335	0.0685749	0.0343288
PE 22:5;0_22:5;0	GP	PE	44	10	0	0	0	0.000393019	0	0.00100701	0	0	0	0.000321469	0.000403478	0	0.000440436	0.000846059	0	0.000721138	0
PE 22:1;0_22:6;0	GP	PE	44	7	0	0.022071	0.021074	0.0195226	0.0147309	0.0139521	0.0170796	0.0121926	0.0186143	0.00802943	0.0119111	0.0120561	0	0.0167447	0.0121768	0.0217378	0.0168921
PE O-18:1;0/14:0;0	GP	PE O-	32	1	0	0.0311607	0.0334659	0.0299656	0.0254068	0.020758	0.0182534	0.0217498	0.0307959	0.00660686	0.00563123	0.00590488	0.00636331	0.00525083	0.00415385	0.00596895	0.00493468
PE O-16:0;0/16:1;0	GP	PE O-	32	1	0	0.00272129	0.00206465	0.00228756	0.00231075	0.00238028	0.00278673	0.0020477	0.00297121	0.000980582	0.00109484	0.000778019	0.000787034	0.00100665	0.000852722	0.00101294	0.000965943
PE O-16:1;0/16:0;0	GP	PE O-	32	1	0	0.0555537	0.0437999	0.0441955	0.0442458	0.0294983	0.02998	0.0293799	0.0359878	0.0161525	0.0164899	0.0181508	0.0152351	0.0147986	0.0104312	0.0125308	0.0104852
PE O-18:2;0/14:0;0	GP	PE O-	32	2	0	0.0943511	0.102747	0.0834616	0.0764026	0.0665932	0.0538937	0.0691881	0.0913579	0.0259648	0.0248989	0.023459	0.0286343	0.0220022	0.0151333	0.0228639	0.0191388
PE O-16:1;0/16:1;0	GP	PE O-	32	2	0	0.051063	0.0423183	0.0397776	0.0357719	0.0362642	0.0268985	0.0332453	0.0458967	0.0192882	0.0164432	0.0183136	0.0163977	0.022097	0.0185688	0.0217313	0.0222951
PE O-16:2;0/16:0;0	GP	PE O-	32	2	0	0.00568185	0.00612724	0.00436581	0.00456121	0.00523327	0.00358423	0.00430611	0.00573343	0.00211234	0.0023344	0.00258182	0.00210823	0.00280253	0.00186731	0	0
PE O-18:0;0/16:0;0	GP	PE O-	34	0	0	0.013234	0	0.0119128	0.00831809	0.00779964	0	0	0.0105521	0	0	0	0	0	0	0	0
PE O-18:1;0/16:0;0	GP	PE O-	34	1	0	0.153731	0.13929	0.143327	0.140808	0.0951807	0.0868364	0.0899196	0.112637	0.0471579	0.0472222	0.0444902	0.0479313	0.03754	0.0269277	0.0347167	0.0291064
PE O-16:0;0/18:1;0	GP	PE O-	34	1	0	0.0803646	0.0793834	0.0785165	0.0813937	0.0645944	0.0596714	0.0627571	0.0758405	0.050409	0.047923	0.0481084	0.0541599	0.048007	0.0480961	0.0456774	0.058768
PE O-18:0;0/16:1;0	GP	PE O-	34	1	0	0.00696912	0.00567003	0.00582417	0.00507646	0.00393659	0.00378426	0.00447987	0.00628927	0.00153764	0.00121473	0.00163271	0.00159408	0.00164252	0.00134673	0.00133616	0.00160541
PE O-18:1;0/16:1;0	GP	PE O-	34	2	0	0.06376	0.0606696	0.0612171	0.0535068	0.04874	0.0460002	0.0495712	0.0600014	0.0350165	0.0359001	0.0331651	0.03485	0.0363701	0.0377948	0.0370609	0.0388037
PE O-18:2;0/16:0;0	GP	PE O-	34	2	0	0.616644	0.628746	0.607791	0.61498	0.475821	0.42489	0.464957	0.54559	0.421242	0.389791	0.393213	0.417112	0.305652	0.27664	0.29701	0.284691
PE O-16:1;0/18:1;0	GP	PE O-	34	2	0	1.02642	1.09947	1.05691	1.12436	0.967275	0.868033	0.990146	1.12912	1.19558	1.09882	1.11799	1.20573	1.1479	1.33322	1.17753	1.5799
PE O-16:2;0/18:0;0	GP	PE O-	34	2	0	0.00287781	0.00306959	0.00416847	0.00368726	0.00310114	0.00467055	0.00483562	0.00500054	0.00432793	0.00252286	0.00433729	0.00319605	0.00470224	0.00346572	0.00281979	0.00304632
PE O-16:0;0/18:2;0	GP	PE O-	34	2	0	0.00651196	0.00529925	0.00538243	0.00450427	0.00396308	0.00437073	0.00428444	0.00478789	0.00298995	0.00161232	0	0.00161212	0.00132805	0	0.0018044	0
PE O-18:2;0/16:1;0	GP	PE O-	34	3	0	0.113053	0.126747	0.109688	0.108654	0.0903153	0.0796601	0.0884146	0.108811	0.0531218	0.0526563	0.0517797	0.0503066	0.0452359	0.0514389	0.0511582	0.0525312
PE O-16:1;0/18:2;0	GP	PE O-	34	3	0	0.0543683	0.061323	0.0503578	0.0541222	0.037118	0.0347969	0.0364396	0.0489193	0.023392	0.0208977	0.0219205	0.0225864	0.0160939	0.0143597	0.0161765	0.0156173
PE O-16:2;0/18:1;0	GP	PE O-	34	3	0	0.0277147	0.0303095	0.0267337	0.0255494	0.024059	0.0195243	0.0276619	0.0295098	0.0139072	0.0118932	0.0123601	0.0122458	0.0125485	0.0102859	0.011359	0.0106527
PE O-17:0;0/18:2;0	GP	PE O-	35	2	0	0.00414798	0.00381557	0.00409086	0.003771	0.00372443	0.00266417	0.00370825	0.00347371	0.00331291	0.00332398	0.00302111	0.00364948	0.00334787	0.00547025	0.00439115	0.00459337
PE O-17:1;0/18:1;0	GP	PE O-	35	2	0	0.0163737	0.0170681	0.0176282	0.0184718	0.0175942	0.0149304	0.0175714	0.0193836	0.026457	0.023176	0.0251164	0.0274442	0.0276374	0.0441052	0.0405551	0.0424563
PE O-16:1;0/19:1;0	GP	PE O-	35	2	0	0.000722372	0.00112298	0.00103339	0.00150007	0.00135658	0.000744583	0.00112205	0.00143831	0.00396289	0.00318836	0.00365954	0.00435807	0.00422867	0.00671204	0.00513418	0.00851508
PE O-18:1;0/17:1;0	GP	PE O-	35	2	0	0	0.000419093	0.000484994	0.000532806	0.000488199	0.000545388	0.00059404	0.0004759	0.00153493	0.00116522	0.00142076	0.00154355	0.00156585	0.00264838	0.00234717	0.0029362
PE O-18:2;0/17:0;0	GP	PE O-	35	2	0	0.00108242	0.000986852	0.00106803	0.00107146	0.000457426	0.00104896	0.000630816	0.00123395	0	0.000807663	0.000906227	0.00141519	0.000888618	0.00104981	0.00135749	0.000912478
PE O-18:2;0/17:1;0	GP	PE O-	35	3	0	0	0	0	0.00173536	0.00122106	0.00143894	0.00176733	0	0.00261224	0.00243473	0.00255005	0.00285347	0.00215969	0.00637209	0.00515499	0.00490023
PE O-17:2;0/18:1;0	GP	PE O-	35	3	0	0	0	0	0.00642491	0.00589407	0.00618118	0.00529658	0	0.00637702	0.00484011	0.00583336	0.00601269	0.00633725	0.0105676	0.00806253	0.00915195
PE O-17:1;0/18:2;0	GP	PE O-	35	3	0	0	0	0	0.0026601	0.00214827	0.00210345	0.001493	0	0.00104288	0.000599052	0.00131175	0.00124601	0.00114913	0	0.00188861	0.0010843
PE O-16:0;0/20:0;0	GP	PE O-	36	0	0	0.0238656	0.0177106	0.0162442	0.0192984	0.0149199	0.014258	0.0109536	0.0164945	0	0	0	0.00818	0	0	0	0
PE O-18:0;0/18:1;0	GP	PE O-	36	1	0	0.0818287	0.0804523	0.0819462	0.0861594	0.0737823	0.0746195	0.0785968	0.0858492	0.0658188	0.063783	0.0656057	0.0745938	0.054638	0.0552342	0.0477586	0.0696818
PE O-16:0;0/20:1;0	GP	PE O-	36	1	0	0.0397296	0.0384965	0.0425811	0.0448757	0.0389124	0.0346002	0.0400399	0.0443738	0.0277017	0.0242425	0.0254147	0.0335919	0.0204839	0.0222793	0.0197901	0.0334606
PE O-16:1;0/20:0;0	GP	PE O-	36	1	0	0.117868	0.103889	0.117489	0.106686	0.0589833	0.0524334	0.0580739	0.0738439	0.0290771	0.0265616	0.0275257	0.0333899	0.0152974	0	0.012413	0
PE O-18:0;0/18:2;0	GP	PE O-	36	2	0	0.00673491	0.00601691	0.00592462	0.00773115	0.00516619	0.00581538	0.00537405	0.00572425	0.00246656	0.00213577	0.00277013	0.00297862	0.00192895	0.0015606	0.00211807	0.00195939
PE O-18:1;0/18:1;0	GP	PE O-	36	2	0	0.682506	0.733393	0.737104	0.802379	0.674846	0.629437	0.680841	0.745506	1.09671	1.03797	1.03536	1.13078	1.02377	1.22799	1.05997	1.3804
PE O-16:1;0/20:1;0	GP	PE O-	36	2	0	0.413957	0.443191	0.435285	0.481583	0.383433	0.343306	0.385997	0.44688	0.462591	0.424056	0.44708	0.536529	0.406058	0.465253	0.405168	0.582735
PE O-16:0;0/20:2;0	GP	PE O-	36	2	0	0.0102321	0.0164089	0.012327	0.0163264	0.0116811	0.00981505	0.0091619	0.0140017	0.00581675	0.00573382	0.00596712	0.00870396	0.00439958	0.00444	0.00535303	0.0058307
PE O-16:2;0/20:0;0	GP	PE O-	36	2	0	0.00482975	0.00415577	0.00520978	0.00469992	0.00483462	0.00409335	0.00413405	0.00483821	0	0.00181287	0.0013441	0.00249738	0.00123864	0	0.00179738	0
PE O-18:2;0/18:0;0	GP	PE O-	36	2	0	0.0851819	0.0855785	0.0920815	0.0925993	0.0538152	0.0474273	0.0584068	0.0662513	0	0	0	0	0	0	0	0
PE O-18:1;0/18:2;0	GP	PE O-	36	3	0	0.0404472	0.043699	0.0440747	0.0410899	0.0358363	0.0325149	0.0358655	0.0430092	0.0289066	0.0289311	0.0264309	0.028759	0.021331	0.0222771	0.0240671	0.0208876
PE O-18:2;0/18:1;0	GP	PE O-	36	3	0	1.07952	1.26413	1.19199	1.3362	1.10742	0.998608	1.12568	1.18747	1.61796	1.5077	1.53346	1.63519	1.4999	1.95076	1.68237	2.19612
PE O-16:1;0/20:2;0	GP	PE O-	36	3	0	0.145092	0.157177	0.143933	0.15213	0.11725	0.107775	0.12383	0.142447	0.091377	0.0822126	0.0879264	0.106697	0.0660025	0.0609648	0.0639123	0.0776985
PE O-16:0;0/20:3;0	GP	PE O-	36	3	0	0.0292967	0.0237354	0.0245525	0.0257988	0.0182334	0.0163764	0.0164333	0.0220753	0.00667543	0.00796394	0.00865728	0.00883888	0.00506331	0	0.00554104	0.00723154
PE O-16:2;0/20:1;0	GP	PE O-	36	3	0	0.00995314	0.0122109	0.0094921	0.00984483	0.00820228	0.00593095	0.00911986	0.0109325	0.00422666	0.00457658	0.00457761	0.00552311	0.00328983	0.00486389	0.00347009	0.00430871
PE O-18:2;0/18:2;0	GP	PE O-	36	4	0	0.0719912	0.0807599	0.07626	0.0749056	0.0530933	0.0508412	0.0560719	0.06586	0.0389871	0.0383445	0.0378015	0.0381549	0.0279292	0.0323139	0.0307404	0.0314353
PE O-16:0;0/20:4;0	GP	PE O-	36	4	0	0.0517735	0.0474687	0.0418834	0.0411811	0.0399176	0.0394572	0.0377878	0.0408471	0.0253009	0.0224659	0.023207	0.0230402	0.025465	0.0196278	0.0261872	0.0217438
PE O-16:1;0/20:3;0	GP	PE O-	36	4	0	0.362146	0.396691	0.362724	0.392008	0.278308	0.251566	0.280187	0.350121	0.185699	0.177895	0.186033	0.209489	0.138544	0.126755	0.122304	0.151619
PE O-16:2;0/20:2;0	GP	PE O-	36	4	0	0.00432531	0.00498199	0.00317326	0.00473443	0.00287463	0.00405858	0.00304637	0	0.00110951	0	0	0	0	0	0	0
PE O-16:1;0/20:4;0	GP	PE O-	36	5	0	0.807641	0.798314	0.665006	0.631525	0.563398	0.537005	0.55354	0.589513	0.3576	0.353828	0.348202	0.351153	0.327785	0.270649	0.312942	0.25312
PE O-16:0;0/20:5;0	GP	PE O-	36	5	0	0	0	0.00267366	0.00367211	0.00288858	0.00266068	0	0	0.00173642	0	0	0	0	0.00131282	0	0
PE O-16:2;0/20:3;0	GP	PE O-	36	5	0	0.00819991	0.0079156	0.00590671	0.00785137	0.00436392	0.00417256	0.00600235	0.00706873	0	0	0	0.00174428	0	0	0	0
PE O-18:2;0/18:3;0	GP	PE O-	36	5	0	0	0.00296545	0.00503191	0.00267245	0.0018974	0.00275349	0	0.0043807	0	0	0	0	0	0	0	0
PE O-16:1;0/20:5;0	GP	PE O-	36	6	0	0.00743629	0.0123651	0.0092779	0.00892811	0.0091717	0.00617856	0.00661533	0.008815	0	0	0	0	0	0	0	0
PE O-16:2;0/20:4;0	GP	PE O-	36	6	0	0.0162378	0.0136072	0.00997364	0.00892332	0.0073989	0.0058396	0.00960689	0.0102603	0	0	0	0	0	0	0	0
PE O-17:0;0/20:2;0	GP	PE O-	37	2	0	0.00895548	0.00779036	0.00867994	0.00861485	0.00719736	0.00557923	0.00594803	0.00768678	0.00661463	0.00620565	0.005576	0.00645021	0.00459042	0.00383444	0.0038471	0.00452023
PE O-17:1;0/20:1;0	GP	PE O-	37	2	0	0.00662047	0.0062516	0.00606252	0.00654906	0.00717012	0.00516788	0.00688629	0.00781141	0.0108459	0.00914613	0.0108406	0.0117104	0.00959746	0.014456	0.0103304	0.0188939
PE O-18:1;0/19:1;0	GP	PE O-	37	2	0	0	0.00128454	0.0013797	0.00154397	0.00222296	0.00159253	0.00170318	0.00171457	0.00448016	0.00412941	0.00487162	0.00532304	0.00578694	0.00821364	0.00866616	0.0105029
PE O-16:1;0/21:1;0	GP	PE O-	37	2	0	0	0.00119181	0.00130084	0.00110095	0.00118029	0.000864569	0.00173046	0.00151793	0.00289128	0.00184765	0.001823	0.00249907	0.00205992	0.00398454	0.00325985	0.00342139
PE O-18:2;0/19:0;0	GP	PE O-	37	2	0	0	0.00103929	0.00117593	0.00146519	0.000734885	0.00131743	0.000895074	0	0.00212025	0.00082661	0.000870921	0.00167764	0.000859962	0.00223481	0.00220376	0.00208347
PE O-17:2;0/20:0;0	GP	PE O-	37	2	0	0	0.000736872	0.000629419	0.000724775	0.000633107	0	0	0.00090121	0	0	0	0.0008026	0	0	0	0
PE O-18:2;0/19:1;0	GP	PE O-	37	3	0	0	0.00171476	0.00144542	0.00179165	0.00237522	0.00105441	0.0022597	0.00206261	0.00487117	0.00498954	0.00478266	0.00620527	0.0046735	0.0119777	0.00912436	0.013698
PE O-17:0;0/20:3;0	GP	PE O-	37	3	0	0	0.00898465	0.00876976	0.00847084	0.00793263	0.00620229	0.0080621	0.00879878	0.00875909	0.00827643	0.00954797	0.00928682	0.00741393	0.00922191	0.00887542	0.0103563
PE O-17:1;0/20:2;0	GP	PE O-	37	3	0	0	0.00128075	0.00136346	0.00143306	0.00109506	0.000422932	0.00163293	0.00146202	0.00123464	0.000993086	0.0016561	0.00189898	0.00165833	0.00221438	0.00184091	0.00204112
PE O-17:2;0/20:1;0	GP	PE O-	37	3	0	0	0.000812745	0.000864876	0.000658818	0.000720479	0.000475788	0.000855163	0.000728685	0.00170633	0.00143866	0	0.00155891	0.00131528	0.0028584	0.00203732	0.00266482
PE O-17:1;0/20:4;0	GP	PE O-	37	5	0	0	0.0185183	0.00991932	0.0119983	0.0101766	0.00936303	0.00907864	0.0122299	0.015793	0.0164849	0.0178845	0.0156206	0.0146207	0.0229107	0.0208558	0.0184112
PE O-17:2;0/20:3;0	GP	PE O-	37	5	0	0	0	0	0.00151183	0.000729562	0.000815136	0.00097904	0.00118352	0.0011195	0	0	0	0.00121974	0	0	0
PE O-18:0;0/20:0;0	GP	PE O-	38	0	0	0.0141386	0.0131721	0.0178695	0.0140624	0.00869505	0.0128684	0.0120945	0.0148926	0	0	0.00465151	0	0	0	0	0
PE O-16:0;0/22:0;0	GP	PE O-	38	0	0	0.00245329	0.00292944	0	0.00194336	0.00177428	0	0.00124797	0.00202813	0	0	0.00101097	0	0	0	0	0
PE O-18:0;0/20:1;0	GP	PE O-	38	1	0	0.0376128	0.035063	0.0368674	0.0383921	0.0320633	0.030263	0.0337923	0.0372148	0.0310517	0.0282374	0.0293509	0.0391563	0.0254574	0.0241907	0.0256551	0.0330767
PE O-18:1;0/20:0;0	GP	PE O-	38	1	0	0.116151	0.103949	0.121385	0.113016	0.0762942	0.0757321	0.0723634	0.0877158	0.0545102	0.0499265	0.0488788	0.0609843	0.0386457	0.0247736	0.0315061	0.0351186
PE O-16:0;0/22:1;0	GP	PE O-	38	1	0	0.0126445	0.0113646	0.0123164	0.0115249	0.00736416	0.00693503	0.00638307	0.00981412	0.00539268	0.00531166	0.00515985	0.00673813	0.00308623	0.00309705	0.00375674	0.00293164
PE O-16:1;0/22:0;0	GP	PE O-	38	1	0	0.0119008	0.0103948	0.0115256	0.0101826	0.00667575	0.00527879	0.00650858	0.0060053	0.0036194	0.00405868	0.00367077	0.00454653	0.00226688	0	0	0.00184822
PE O-18:1;0/20:1;0	GP	PE O-	38	2	0	0.300967	0.309076	0.331723	0.361026	0.311792	0.282044	0.314623	0.336607	0.41562	0.377359	0.393844	0.47122	0.375971	0.438934	0.387759	0.544998
PE O-18:0;0/20:2;0	GP	PE O-	38	2	0	0.0124624	0.0103359	0.0131562	0.0115672	0.00957618	0.00896643	0.0101901	0.0106298	0.00596272	0.00656641	0.00615875	0.00745129	0.00541421	0.00520651	0.00518996	0.00569641
PE O-18:2;0/20:0;0	GP	PE O-	38	2	0	0.247789	0.266188	0.269757	0.264586	0.205002	0.178796	0.196991	0.226815	0.196242	0.184608	0.183776	0.213661	0.1336	0.11945	0.124541	0.147368
PE O-16:0;0/22:2;0	GP	PE O-	38	2	0	0.00447916	0.00345834	0.00421972	0.00452179	0.00375243	0.0023143	0.00291351	0.00399198	0.00171193	0.00219094	0.0025056	0.00222677	0.00123217	0.000937575	0.00138105	0.00139772
PE O-16:1;0/22:1;0	GP	PE O-	38	2	0	0.0980348	0.10228	0.102699	0.103403	0.0650413	0.0571826	0.0609058	0.0713583	0.059459	0.053144	0.0545582	0.0622542	0.0338899	0.027254	0.033338	0.0307946
PE O-18:0;0/20:3;0	GP	PE O-	38	3	0	0.0219102	0.0204601	0.0213325	0.0215809	0.0209049	0.0167646	0.0157686	0.0192665	0.00974986	0.00880869	0.00997823	0.0111042	0.00821045	0.00703442	0.00709951	0.00755528
PE O-18:1;0/20:2;0	GP	PE O-	38	3	0	0.098431	0.101365	0.106609	0.115325	0.0845889	0.0816883	0.0863081	0.103761	0.0796855	0.0767868	0.0782873	0.0899384	0.0628098	0.0646813	0.0621314	0.0767629
PE O-18:2;0/20:1;0	GP	PE O-	38	3	0	0.412605	0.473939	0.461181	0.509641	0.436442	0.367766	0.446144	0.459306	0.608997	0.549449	0.58006	0.668972	0.540979	0.701273	0.589659	0.850296
PE O-16:1;0/22:2;0	GP	PE O-	38	3	0	0.0425464	0.0424867	0.0455755	0.0455419	0.0334242	0.0324723	0.033584	0.04224	0.0252473	0.0196309	0.0261383	0.0283433	0.0169886	0.0125428	0.0140948	0.0161549
PE O-16:0;0/22:3;0	GP	PE O-	38	3	0	0.00665129	0.0071463	0.00703655	0.00790715	0.00460977	0.00355801	0.00484883	0.0051296	0.00247244	0.00280932	0	0.00332088	0	0.00155655	0.00135458	0
PE O-16:2;0/22:1;0	GP	PE O-	38	3	0	0.00362897	0.0026498	0.00265794	0.00233274	0.00216395	0.0026141	0.00191082	0.00264819	0	0.00120416	0	0.000939475	0	0	0	0
PE O-18:0;0/20:4;0	GP	PE O-	38	4	0	0.0447116	0.0408158	0.0392226	0.0346346	0.0347573	0.0320601	0.0311274	0.0300498	0.0293711	0.0292879	0.0310983	0.0285045	0.0301963	0.0292386	0.0321377	0.027247
PE O-18:1;0/20:3;0	GP	PE O-	38	4	0	0.20302	0.214352	0.206303	0.214346	0.159697	0.161682	0.156098	0.189292	0.139296	0.132464	0.134986	0.153742	0.114276	0.110636	0.102226	0.125759
PE O-16:0;0/22:4;0	GP	PE O-	38	4	0	0.04384	0.0380156	0.0391517	0.0353276	0.0338372	0.0332842	0.034593	0.0325975	0.0221319	0.0228934	0.0212111	0.0235566	0.021332	0.0196834	0.020223	0.0184901
PE O-16:1;0/22:3;0	GP	PE O-	38	4	0	0.0850643	0.0846326	0.0814928	0.0912586	0.0672946	0.0604332	0.0705249	0.0771702	0.0440748	0.0400338	0.0368746	0.0527109	0.031909	0.0297535	0.0291538	0.036128
PE O-18:2;0/20:2;0	GP	PE O-	38	4	0	0.139168	0.15961	0.154365	0.172566	0.13037	0.115717	0.128233	0.147006	0.104834	0.096429	0.105662	0.125997	0.0713508	0.0798556	0.075828	0.0980653
PE O-18:1;0/20:4;0	GP	PE O-	38	5	0	0.527045	0.529251	0.471383	0.430904	0.45684	0.418265	0.427789	0.380417	0.672702	0.607411	0.570177	0.545832	0.578392	0.593124	0.60232	0.529737
PE O-18:2;0/20:3;0	GP	PE O-	38	5	0	0.322943	0.342114	0.334446	0.355471	0.255413	0.228421	0.268358	0.2924	0.240915	0.21183	0.220089	0.226226	0.157729	0.16466	0.143405	0.173913
PE O-16:0;0/22:5;0	GP	PE O-	38	5	0	0.0134852	0.0113632	0.00919422	0.00850806	0.00919156	0.00939885	0.00933861	0.00890449	0.00462867	0.00528582	0.00335662	0.00536279	0.00479093	0.00310819	0.00470765	0.00294663
PE O-16:1;0/22:4;0	GP	PE O-	38	5	0	0.592001	0.623216	0.572089	0.548733	0.516953	0.471994	0.499884	0.493987	0.570337	0.527212	0.523504	0.527554	0.443806	0.401044	0.372782	0.40044
PE O-18:0;0/20:5;0	GP	PE O-	38	5	0	0	0	0.00224094	0.00247065	0.00214831	0	0	0.00267974	0.0019939	0.00216706	0.00232322	0	0.00258135	0.00156486	0	0
PE O-18:1;0/20:5;0	GP	PE O-	38	6	0	0.00604064	0.00751212	0.0097899	0.00809277	0.00708385	0.00723056	0.00788681	0.00995431	0.00680917	0.00594436	0.00630974	0.00406536	0.00669897	0.00386105	0.0028467	0.00532459
PE O-18:2;0/20:4;0	GP	PE O-	38	6	0	0.654249	0.72239	0.619556	0.645464	0.59631	0.514453	0.568145	0.572577	0.741999	0.718399	0.70616	0.676334	0.612887	0.680731	0.640201	0.649607
PE O-16:0;0/22:6;0	GP	PE O-	38	6	0	0.0570765	0.0417095	0.0427911	0.0357364	0.0365572	0.0411356	0.0353556	0.0306393	0.0196839	0.0191681	0.0201034	0.0158741	0.0248314	0.0206602	0.0271131	0.017434
PE O-16:1;0/22:5;0	GP	PE O-	38	6	0	0.134028	0.141196	0.139492	0.127411	0.123716	0.0947574	0.115498	0.119025	0.0499782	0.0487079	0.0474641	0.0481302	0.0470893	0.0354893	0.0423482	0.0317727
PE O-16:2;0/22:4;0	GP	PE O-	38	6	0	0.0152094	0.0220304	0.016429	0.0149803	0.0117705	0.0129356	0.0159046	0.0136362	0.00481565	0.00478519	0.00407792	0.00348498	0.0023225	0.00262824	0.0038514	0.00376829
PE O-16:1;0/22:6;0	GP	PE O-	38	7	0	1.30612	1.08965	1.09228	0.980635	0.918365	0.911783	0.914161	0.869	0.515368	0.534047	0.518534	0.424839	0.568847	0.44994	0.543782	0.378295
PE O-18:2;0/20:5;0	GP	PE O-	38	7	0	0.0116368	0.0128623	0.0165134	0.0177257	0.0118023	0.0109124	0.00916915	0.0147053	0.00721591	0.00680232	0.00718918	0.00705234	0	0.00448198	0.00468959	0.00662209
PE O-16:2;0/22:6;0	GP	PE O-	38	8	0	0	0.0146859	0.00996443	0.0118269	0.010121	0	0.00953725	0.0113558	0	0	0	0	0	0	0	0
PE O-17:1;0/22:6;0	GP	PE O-	39	7	0	0	0	0	0.0148976	0.011694	0.0125012	0.0147295	0.00960713	0.0159612	0.0155706	0.0159566	0.0140699	0.0165788	0.0188361	0.0186985	0.0146583
PE O-18:0;0/22:1;0	GP	PE O-	40	1	0	0.0096703	0.008327	0.0131925	0.0100432	0.0109154	0.00945593	0.00685299	0.0112799	0.00798873	0.00751214	0.0103319	0.00815523	0.00520551	0.0041542	0.00528025	0.00437567
PE O-18:1;0/22:0;0	GP	PE O-	40	1	0	0.0104773	0.0143232	0.013587	0.0138656	0.00856191	0.00775372	0.00860817	0.00939093	0.00657363	0.00624759	0	0.0064375	0.00381573	0.00301118	0.00418266	0.00376426
PE O-18:1;0/22:1;0	GP	PE O-	40	2	0	0.0882136	0.0871981	0.0901324	0.0992366	0.0701498	0.0567813	0.0628608	0.074394	0.0788476	0.0728282	0.0731064	0.0870074	0.0548534	0.0498269	0.0535834	0.0744151
PE O-16:1;0/24:1;0	GP	PE O-	40	2	0	0.00535911	0.00639554	0.00505507	0.00538186	0.00372913	0.00373181	0.00395442	0.00388593	0.00539311	0.0058264	0.00494198	0.00559192	0.00328547	0.00358099	0.00448656	0.0055713
PE O-18:0;0/22:2;0	GP	PE O-	40	2	0	0.00420422	0.00425186	0.00581165	0.00448284	0.00351368	0.00263648	0.00359354	0.00460968	0.00273473	0.0022964	0.00180488	0.00278532	0.0018167	0.00132723	0.00135899	0
PE O-18:2;0/22:0;0	GP	PE O-	40	2	0	0.025427	0.0240272	0.0253701	0.0246467	0.0155744	0.0131376	0.0133037	0.016728	0.0146979	0.0136331	0.0131387	0.0152598	0.0100897	0.00789896	0.00832203	0
PE O-18:1;0/22:2;0	GP	PE O-	40	3	0	0.0327957	0.0356651	0.0361141	0.0396574	0.0287513	0.0279034	0.0293226	0.0351079	0.0261671	0.0264213	0.0267993	0.0325901	0.0204518	0.0200235	0.0221832	0.0260795
PE O-18:2;0/22:1;0	GP	PE O-	40	3	0	0.135904	0.159212	0.148563	0.16802	0.115326	0.0966197	0.111377	0.134258	0.146734	0.138905	0.141884	0.16772	0.0929192	0.0997706	0.109255	0.116898
PE O-16:1;0/24:2;0	GP	PE O-	40	3	0	0.00350686	0.00396474	0.0035321	0.00392087	0.00309813	0.00253066	0.00445947	0.00204033	0.00248352	0.00215705	0.00259277	0.00257909	0.00311232	0.00178952	0.00236041	0.00311674
PE O-18:0;0/22:3;0	GP	PE O-	40	3	0	0.00844885	0	0.00482072	0.00599779	0.00582078	0.00468281	0.00595348	0.00501633	0.00351222	0.00287596	0.00332954	0.0038098	0.00254852	0.00318597	0	0.00324018
PE O-18:0;0/22:4;0	GP	PE O-	40	4	0	0.0400555	0.0352203	0.0315768	0.0331028	0.031921	0.0326991	0.0298433	0.0289074	0.0261017	0.0260769	0.0249948	0.0260145	0.0227001	0.0231852	0.0236406	0.0225402
PE O-18:1;0/22:3;0	GP	PE O-	40	4	0	0.054242	0.0552854	0.0568962	0.0602727	0.0487403	0.0423122	0.0504667	0.0495748	0.0374681	0.0352092	0.0360582	0.0448136	0.0291807	0.0299306	0.0305688	0.0327563
PE O-18:2;0/22:2;0	GP	PE O-	40	4	0	0.0502046	0.0524369	0.0545398	0.0573129	0.042055	0.0395266	0.0480442	0.0486633	0.0367032	0.034964	0.0352672	0.0442685	0.0230555	0.0242429	0.0254698	0.0333987
PE O-16:1;0/24:3;0	GP	PE O-	40	4	0	0.00587456	0.00458636	0.00459416	0.00445733	0.00316629	0.00346314	0	0.00306318	0.00301337	0.00321703	0.00285176	0.00257433	0.00251911	0.00187472	0.00168653	0.00134762
PE O-18:0;0/22:5;0	GP	PE O-	40	5	0	0.00919145	0.00874738	0.00911038	0.00596934	0.00790061	0.00714554	0.00855744	0.00701763	0.00497328	0.00488835	0.00523845	0.00598295	0.00614583	0.00420366	0.00397525	0.00500984
PE O-18:1;0/22:4;0	GP	PE O-	40	5	0	0.424546	0.421815	0.427075	0.418491	0.396243	0.367789	0.383655	0.34981	0.574351	0.552428	0.551291	0.562787	0.484513	0.482495	0.461751	0.481395
PE O-18:2;0/22:3;0	GP	PE O-	40	5	0	0.086577	0.107993	0.102143	0.116056	0.0883493	0.0803401	0.0907131	0.0906926	0.0754729	0.0697539	0.0699007	0.0760663	0.0562421	0.0587725	0.0552195	0.0644553
PE O-16:1;0/24:4;0	GP	PE O-	40	5	0	0.0315912	0.0242019	0.0244636	0.0218223	0.020081	0.0194256	0.0197872	0.022027	0.0183487	0.0174352	0.0211362	0.0184815	0.017807	0.0158119	0.0154804	0.0162271
PE O-18:0;0/22:6;0	GP	PE O-	40	6	0	0.0396577	0.0305107	0.0342721	0.0291595	0.0353235	0.0343421	0.0370189	0.0288124	0.0283201	0.0294481	0.0297295	0.0231936	0.0318698	0.0276054	0.037997	0.0211301
PE O-18:1;0/22:5;0	GP	PE O-	40	6	0	0.0987891	0.0834189	0.088987	0.0860884	0.0826068	0.0706972	0.0833868	0.0756467	0.0569654	0.0563317	0.06188	0.0511564	0.0534028	0.0454909	0.0572665	0.0425051
PE O-18:2;0/22:4;0	GP	PE O-	40	6	0	0.469564	0.565754	0.530685	0.585329	0.488869	0.440138	0.461638	0.456731	0.69649	0.641263	0.644948	0.68115	0.484479	0.542794	0.456186	0.538791
PE O-16:1;0/24:5;0	GP	PE O-	40	6	0	0.0186956	0.0163531	0.0141077	0.0115704	0.0137418	0.013739	0.0139717	0.0174645	0.0056016	0.00668288	0.00599424	0.00527932	0.00648556	0.00459001	0.00618213	0.00263285
PE O-18:1;0/22:6;0	GP	PE O-	40	7	0	1.21424	0.954733	1.03352	0.93784	0.997347	0.947831	0.984584	0.816059	0.85773	0.882081	0.856854	0.703104	0.938133	0.818018	0.963337	0.697782
PE O-18:2;0/22:5;0	GP	PE O-	40	7	0	0.162782	0.180157	0.185605	0.203152	0.160638	0.1248	0.159144	0.176526	0.10096	0.102772	0.0997792	0.0979061	0.0739583	0.0730046	0.0734258	0.06431
PE O-16:1;0/24:6;0	GP	PE O-	40	7	0	0.0212898	0.0171613	0.0215333	0.0112634	0.0152056	0.00882748	0.0131255	0.0126286	0.0088287	0.00606113	0.00538845	0.00637715	0.00715465	0.00504572	0.00744294	0
PE O-18:2;0/22:6;0	GP	PE O-	40	8	0	0.729966	0.699594	0.750037	0.78975	0.650373	0.581177	0.597731	0.598517	0.380229	0.377161	0.37935	0.341896	0.334706	0.320359	0.341958	0.269362
PE O-18:1;0/23:1;0	GP	PE O-	41	2	0	0	0	0.0145982	0	0.00806591	0	0	0	0.014266	0.0150231	0.0181812	0.0125964	0.0128153	0.0110004	0.0117872	0.0111651
PE O-18:1;0/24:1;0	GP	PE O-	42	2	0	0	0	0.0134544	0	0.00754266	0	0.009094	0	0.0127613	0.0097716	0.0110606	0.0147825	0.0110078	0.00971944	0.0118086	0.00965643
PE O-18:1;0/24:2;0	GP	PE O-	42	3	0	0.00361901	0.00477707	0.00598252	0.00492188	0.00388113	0.00368328	0.0035216	0.0043312	0.00430039	0.00404775	0.00454272	0.00401125	0.00377433	0.00373084	0.00278937	0.00371291
PE O-18:2;0/24:1;0	GP	PE O-	42	3	0	0.0158878	0.017191	0.0213632	0.0177658	0.0126634	0.0133572	0.0127041	0.0154628	0.0216395	0.0218632	0.0200808	0.0217142	0.0146531	0.0164278	0.018974	0.0186155
PE O-18:1;0/24:3;0	GP	PE O-	42	4	0	0	0	0.00553669	0.00643796	0.00288031	0	0	0.00578867	0.00449174	0.0043459	0	0.00630651	0.00270822	0.00741613	0.0025642	0.00364163
PE O-18:2;0/24:2;0	GP	PE O-	42	4	0	0	0	0.00698676	0.0071887	0.00581009	0	0	0.00589185	0.00591276	0.00442375	0.0107825	0.00756662	0.00595154	0	0.00517509	0.00621799
PE O-18:0;0/24:4;0	GP	PE O-	42	4	0	0	0	0.00337239	0	0.00144356	0.00924322	0	0	0.000757252	0.000970167	0	0	0.00166583	0.00276234	0	0.00157715
PE O-18:1;0/24:4;0	GP	PE O-	42	5	0	0.024221	0.0246714	0.0199816	0.0199831	0.0228532	0.021155	0.0213532	0.0169609	0.0258077	0.0279216	0.0276293	0.0257723	0.0235439	0.0245456	0.0293606	0.0205823
PE O-18:2;0/24:3;0	GP	PE O-	42	5	0	0.00563077	0.00927999	0.00694529	0.0104374	0.00824082	0.00582998	0.00638423	0.00726734	0.00938676	0.0106435	0.00991795	0.011167	0.00675847	0.00792365	0.00510568	0.0073349
PE O-18:1;0/24:6;0	GP	PE O-	42	7	0	0.0168828	0.0101879	0.0135614	0.0125684	0.0158965	0.0126729	0.0185773	0.0101877	0.0150846	0.00651753	0.00545575	0.00353012	0.0101396	0.0075197	0.0070295	0.00568914
PE O-18:2;0/24:5;0	GP	PE O-	42	7	0	0.0177103	0.0146134	0.0187898	0.0115119	0.023648	0.0157284	0.0173015	0.0190386	0	0.0116361	0.00506522	0.00393809	0.00854678	0.00933936	0.0113154	0.00730957
PE O-18:2;0/24:6;0	GP	PE O-	42	8	0	0.0211449	0	0.0259487	0.0239243	0.0213161	0.0177004	0.0191642	0.0185141	0.0120343	0.0153783	0.0110122	0.013113	0.0139109	0.0112829	0.014629	0.0102284
PG 16:0;0_18:1;0	GP	PG	34	1	0	0	0	0	0	0.0144956	0.00462941	0	0.00694774	0.0113788	0.0111678	0.0136034	0.0073479	0.0405553	0.0187307	0.0527055	0.00941981
PG 16:1;0_18:2;0	GP	PG	34	3	0	0.0321256	0.0339608	0.0312283	0.0337078	0.0253301	0.0445702	0.035373	0.0392127	0.0125764	0.0244649	0	0.0237544	0.0231551	0	0.034548	0.0306695
PG 18:0;0_18:0;0	GP	PG	36	0	0	0.0288503	0.0250743	0.0177802	0.027809	0.0162528	0.0116212	0.0161192	0	0.0103647	0.00860403	0.0129565	0.00700924	0.012934	0.00348982	0	0
PG 16:1;0_20:2;0	GP	PG	36	3	0	0	0.00148085	0.000793594	0.00118546	0.00101234	0.00113529	0.00139084	0	0	0	0	0	0	0	0	0
PG 18:1;0_18:2;0	GP	PG	36	3	0	0	0.00687578	0.00348251	0.00573494	0.00581687	0.00621349	0.00838088	0	0	0	0	0	0	0	0	0
PG 18:0;0_20:1;0	GP	PG	38	1	0	0.0121147	0.0154958	0.00227523	0.00278146	0.00887289	0.0111972	0.011838	0.0102441	0.00266805	0.0150964	0.0172295	0.00347382	0.0100502	0.010896	0.00158792	0.00197924
PG 18:0;0_20:4;0	GP	PG	38	4	0	0	0	0	0	0.00154319	0.00133972	0.00149355	0	0	0	0.000988731	0.00159897	0.0065373	0.000860466	0.0048657	0
PG 18:1;0_20:3;0	GP	PG	38	4	0	0	0	0	0	0.0061584	0.00501477	0.00601894	0	0	0	0.00435743	0	0.0152641	0.00459488	0.0136232	0
PG 20:4;0_22:4;0	GP	PG	42	8	0	0.0846799	0.0518761	0.023097	0.0348944	0.00589054	0.0338874	0.0213309	0.0491941	0	0	0	0	0	0	0	0
PG 20:3;0_22:5;0	GP	PG	42	8	0	0	0.00931135	0	0.00608437	0.00103842	0	0.00467885	0.0119368	0	0	0	0	0	0	0	0
PI 17:0;0_18:2;0	GP	PI	35	2	0	0	0	0.0203333	0.0354208	0.00775362	0	0.0224208	0.0442629	0	0	0	0	0	0	0	0
PI 16:0;0_20:4;0	GP	PI	36	4	0	0.136408	0.12884	0.0998694	0.110966	0.124303	0.135768	0.120289	0.115093	0.165098	0.137058	0.144516	0.131996	0.107595	0.175642	0.109093	0.162401
PI 18:2;0_18:2;0	GP	PI	36	4	0	0.00427905	0.00391809	0.00450195	0.00546459	0.00583846	0.00529727	0.00384449	0.00478175	0.00178966	0.00140428	0.00135906	0.00190066	0.00131237	0	0	0.00171807
PI 16:1;0_20:3;0	GP	PI	36	4	0	0	0	0.0099723	0.0105338	0.0104756	0	0.0126859	0.0110368	0.00762045	0.00785229	0.00671741	0.0101467	0	0.00578055	0	0
PI 17:0;0_20:4;0	GP	PI	37	4	0	0	0.00796043	0.00683781	0	0.00784953	0.00600104	0.00717316	0.00766949	0.0119693	0.011519	0.0101428	0.00931329	0.00946466	0.0156957	0.0152239	0.0135547
PI 18:0;0_20:3;0	GP	PI	38	3	0	0.0254565	0.0365201	0.0204735	0.0244053	0.0237865	0.0165248	0.0145064	0.0201918	0.0249848	0.0181841	0.0203287	0.0156729	0.00640829	0.0180821	0	0.0117594
PI 18:2;0_20:1;0	GP	PI	38	3	0	0	0	0.00121992	0.00160673	0.00137368	0.00118541	0.000917461	0.00173496	0.00118675	0.000855268	0.00102591	0.00140851	0.000300319	0.000775407	0	0
PI 18:0;0_20:4;0	GP	PI	38	4	0	1.46513	1.55339	1.23361	1.33808	1.46341	1.51294	1.38843	1.27857	1.33634	1.19805	1.20658	1.01016	0.950834	1.20608	0.947398	0.946679
PI 16:0;0_22:4;0	GP	PI	38	4	0	0.0188634	0.017217	0.0127689	0.0138284	0.0143412	0.0140039	0.0175684	0.0128198	0.0149088	0.0144591	0.015289	0.0138185	0.0097842	0.0119311	0.0130864	0.0121492
PI 18:1;0_20:3;0	GP	PI	38	4	0	0.0558676	0.0689804	0.0546626	0.0653582	0.0543436	0.0534123	0.053153	0.0657265	0.0331397	0.0298013	0.028735	0.031074	0.0245176	0	0.0223035	0.0244677
PI 18:1;0_20:4;0	GP	PI	38	5	0	0.329571	0.371184	0.286253	0.331903	0.334728	0.346459	0.327311	0.351156	0.211071	0.178412	0.191376	0.190702	0.156748	0.227402	0.167066	0.21279
PI 16:0;0_22:6;0	GP	PI	38	6	0	0.0249746	0.0239425	0.0240589	0.0307164	0.0265502	0.0273934	0.0311297	0.0204538	0.0375013	0.0345739	0.0303751	0.0448807	0.0321879	0.0342852	0.0432924	0.0378008
PI 18:2;0_20:4;0	GP	PI	38	6	0	0.0218472	0.0249391	0.0196668	0.0208418	0.0212389	0.0205719	0.0181678	0.0247321	0.00699186	0.00536532	0.00787933	0	0.00599188	0.0087046	0	0
PI 18:0;0_22:4;0	GP	PI	40	4	0	0.0150462	0.0227262	0.00993121	0.0148822	0.0131866	0.016511	0.0152963	0.0150469	0.0320715	0.0317949	0.0301113	0.0206693	0.0176562	0.0247384	0.0184896	0.0185793
PI 20:0;0_20:4;0	GP	PI	40	4	0	0	0	0.00254292	0.00395435	0.00417178	0.00367009	0.00344968	0.00434791	0.00523704	0.00435347	0.00586127	0.0040616	0.00373558	0.00630895	0.00394362	0.00591025
PI 20:1;0_20:4;0	GP	PI	40	5	0	0.00656503	0.00897069	0.00557201	0.00853422	0.0133411	0.0243386	0.0206973	0.0101636	0.00840273	0.00969238	0.00889369	0.00863672	0.00606174	0.010696	0.00544759	0.00776268
PI 18:1;0_22:4;0	GP	PI	40	5	0	0.0111753	0.0127127	0.00881235	0.0117573	0.011103	0	0	0.00961549	0.0107511	0.00983252	0.010397	0.0114652	0.00642233	0.00973743	0.00645581	0.00784506
PI 18:0;0_22:6;0	GP	PI	40	6	0	0.0293243	0.0301626	0.023759	0.035675	0.0377389	0.0480684	0.0401057	0.0278048	0.0637676	0.0700089	0.0678131	0.0574262	0.0633825	0.0682381	0.0713591	0.0619695
PI 20:2;0_20:4;0	GP	PI	40	6	0	0	0.00620241	0.00475891	0.00894753	0.00980633	0	0.00908966	0.00702821	0.00477174	0	0	0.00653129	0	0	0	0
PI 18:1;0_22:6;0	GP	PI	40	7	0	0.00762018	0.00901015	0.00868805	0.0108358	0.0056702	0	0.0088782	0.00620944	0.00645462	0.00649085	0.00498495	0	0	0	0	0
PI 20:3;0_20:4;0	GP	PI	40	7	0	0.00268854	0.0040579	0.00245659	0.0034526	0.001794	0.00652229	0	0.00170163	0	0	0	0	0	0	0	0
PS 14:0;0_18:0;0	GP	PS	32	0	0	0.0151513	0.0168699	0.0128277	0.0117501	0.0137649	0.00890884	0.0144277	0.017273	0	0	0	0	0	0	0	0
PS 16:0;0_16:0;0	GP	PS	32	0	0	0.0113317	0.0109093	0.0084189	0.00740744	0.00705174	0.00554386	0.00765627	0.0108024	0	0	0	0	0	0	0	0
PS 14:0;0_18:1;0	GP	PS	32	1	0	0.00403549	0.00440238	0.00426084	0.00510678	0.00383361	0.00477607	0.00406381	0.00666117	0	0	0	0	0	0	0	0
PS 16:0;0_16:1;0	GP	PS	32	1	0	0.00628292	0.00486453	0.00436224	0.00554152	0.00489771	0.00728948	0.00551393	0.006791	0	0	0	0	0	0	0	0
PS 16:0;0_18:0;0	GP	PS	34	0	0	0	0	0	0	0.251277	0.289492	0.255264	0	0.167177	0.182419	0.166943	0.149753	0	0	0	0
PS 16:1;0_18:0;0	GP	PS	34	1	0	0.0902683	0.101448	0.0964569	0.0851381	0.133071	0.104279	0.121487	0.0874075	0.0508377	0.0504003	0.0432999	0.0440413	0.037018	0.0323048	0.0367956	0.0219159
PS 16:0;0_18:1;0	GP	PS	34	1	0	0.301958	0.31958	0.28842	0.278424	0.331871	0.295223	0.337029	0.262847	0.13756	0.141847	0.131087	0.143703	0.109783	0.111335	0.131634	0.080089
PS 14:0;0_20:1;0	GP	PS	34	1	0	0	0.00288757	0.00258777	0.00354673	0.00404903	0	0	0	0.00283573	0	0	0	0	0	0	0
PS 16:1;0_18:1;0	GP	PS	34	2	0	0.0302713	0.0362105	0.0279795	0.0231683	0.0360585	0.027292	0.0299385	0.0287004	0.00686007	0.0079726	0.00803816	0.00624238	0.00795987	0.00648597	0.00760848	0
PS 16:0;0_18:2;0	GP	PS	34	2	0	0.0164089	0.0170433	0.012834	0.0108966	0.0136784	0.0123074	0.0115633	0.0124101	0.00231651	0	0	0.00208612	0	0	0	0
PS 17:0;0_18:1;0	GP	PS	35	1	0	0.0201999	0.0174406	0.0241594	0.0246089	0.0390103	0.0333574	0	0.0343873	0.0381178	0.0382628	0.0310597	0.0443046	0.0309061	0.0460147	0.0574023	0.0333654
PS 18:0;0_18:1;0	GP	PS	36	1	0	1.45976	1.7491	1.80208	1.87796	2.72886	2.44593	2.51829	1.99805	3.57663	3.34289	3.31075	3.49729	2.73681	3.11452	2.13975	2.88172
PS 16:0;0_20:1;0	GP	PS	36	1	0	0.0527768	0.0602319	0.0517614	0.0553382	0.0464133	0.055836	0.0535662	0.0695245	0.0336161	0.0287274	0.0315806	0.0421779	0.0164793	0.0184631	0.0173318	0.016919
PS 16:1;0_20:0;0	GP	PS	36	1	0	0.0364606	0.0425612	0.0365532	0.0331949	0.0386034	0.0366517	0.0346708	0.0377325	0.0110143	0.0112316	0	0	0	0	0	0
PS 18:1;0_18:1;0	GP	PS	36	2	0	0.508348	0.630337	0.601734	0.636839	0.924959	0.886032	0.963858	0.664921	0.758713	0.717172	0.725599	0.793379	0.6255	0.667164	0.808135	0.591057
PS 18:0;0_18:2;0	GP	PS	36	2	0	0.0398868	0.0486292	0.0421191	0.0400787	0.0570281	0.0566446	0.06083	0.042517	0.0273954	0.0291483	0.0265459	0.027745	0.0208208	0.019843	0.0278991	0.015296
PS 16:0;0_20:2;0	GP	PS	36	2	0	0.0182328	0.0221889	0.0193484	0.0197581	0.0166067	0.0214109	0.0200813	0.0192289	0.00932834	0.00875885	0.00843832	0.0108713	0.00591099	0	0	0
PS 16:1;0_20:1;0	GP	PS	36	2	0	0.0606823	0.0676009	0.0483471	0.0522607	0.0482939	0	0.0639669	0.0728993	0.0277372	0	0	0	0.0187285	0	0	0
PS 18:1;0_18:2;0	GP	PS	36	3	0	0.0396834	0.0468953	0.0396496	0.0396405	0.0463371	0.0470777	0.0531093	0.0413741	0.0135437	0.0158825	0.0154618	0.0157512	0.0138702	0.0131067	0.0145774	0.0116647
PS 16:0;0_20:3;0	GP	PS	36	3	0	0.00960643	0.0101671	0.0106173	0.00953899	0.0106758	0.00983734	0.00942021	0.00833888	0.0024858	0.00377408	0.00294667	0.00318968	0.00249054	0.00189534	0.00260891	0.00176925
PS 16:1;0_20:2;0	GP	PS	36	3	0	0.00465866	0.00517618	0.00454789	0.00457959	0.00452009	0.00501699	0.0048888	0.00494932	0.00077522	0.000759011	0.000952466	0.000905912	0.000731102	0.000573731	0.000645099	0.000494796
PS 16:0;0_20:4;0	GP	PS	36	4	0	0.0163265	0.0137369	0.0139457	0.0104997	0.0173427	0.0160893	0.0193388	0.0111445	0.008549	0.00786941	0.00871763	0.00738494	0.00958031	0.00637662	0.01142	0.00581854
PS 18:2;0_18:2;0	GP	PS	36	4	0	0.00247489	0.00251821	0.00216699	0.001369	0.00182125	0.00220088	0.00276049	0.00184305	0.000548606	0.000657664	0.00114711	0.000504555	0.000715119	0.000519071	0.00101205	0.000586485
PS 16:1;0_20:3;0	GP	PS	36	4	0	0.010839	0.0112197	0.0100378	0.00850479	0.00967114	0.00987864	0.0121933	0.00917826	0.00351303	0.00267245	0.00413333	0.00383921	0.00344274	0.00271919	0.00343304	0.00207472
PS 17:0;0_20:1;0	GP	PS	37	1	0	0	0.000963805	0.000704757	0.000928858	0.00121507	0.00132056	0.00101244	0.000785746	0.00149741	0.00170615	0.0024026	0.00220965	0.00126923	0.00186663	0.00163116	0.00228456
PS 18:1;0_19:0;0	GP	PS	37	1	0	0	0.00935443	0.00737569	0.00899693	0.0143088	0.0148501	0.0113476	0.0116292	0.0139842	0.012111	0.0156937	0.0151646	0.0110624	0.0163183	0.0133377	0.0152309
PS 16:0;0_22:0;0	GP	PS	38	0	0	0.0295866	0.0327029	0.0266537	0	0.0280736	0.0286461	0.0322137	0	0	0	0	0	0	0	0	0
PS 18:0;0_20:0;0	GP	PS	38	0	0	0.0173781	0.0218131	0.0248022	0	0.0277579	0.0228421	0.0254435	0	0	0	0	0	0	0	0	0
PS 18:1;0_20:0;0	GP	PS	38	1	0	0.116932	0.139004	0.147914	0.14935	0.18475	0.16361	0.187646	0.141577	0.185721	0.169211	0.177583	0.211204	0.136946	0.143232	0.137374	0.145009
PS 18:0;0_20:1;0	GP	PS	38	1	0	0.129572	0.157226	0.177237	0.195965	0.205449	0.181703	0.195916	0.14837	0.460845	0.415106	0.41418	0.522188	0.257906	0.291198	0.26025	0.316736
PS 16:1;0_22:0;0	GP	PS	38	1	0	0.015046	0.0161939	0.0169758	0.0153639	0.0227038	0.0178025	0.0194933	0.0169555	0.00704021	0.00827442	0.00782023	0.00673971	0.00622824	0	0.00450495	0.00472167
PS 16:0;0_22:1;0	GP	PS	38	1	0	0.0464723	0.0434277	0.0324053	0.0326152	0.035967	0.0493851	0.0413021	0.0380434	0.0148134	0.014436	0.0159432	0.0210523	0.0112037	0	0.0132435	0.00813881
PS 18:1;0_20:1;0	GP	PS	38	2	0	0.122845	0.136039	0.139919	0.156988	0.198486	0.169529	0.169669	0.137951	0.208613	0.196638	0.207752	0.261708	0.148877	0.164383	0.121867	0.156742
PS 18:0;0_20:2;0	GP	PS	38	2	0	0.0648487	0.0698909	0.0836686	0.0878146	0.104894	0.0840213	0.0891458	0.0623426	0.126428	0.130502	0.122513	0.132258	0.0757319	0.0709619	0.0546957	0.0658692
PS 18:2;0_20:0;0	GP	PS	38	2	0	0.0311916	0.0327673	0.0277367	0.0290466	0.0262108	0.0288239	0.0272929	0.0285473	0.0102157	0	0	0	0	0	0	0
PS 18:0;0_20:3;0	GP	PS	38	3	0	0.224829	0.241179	0.266287	0.250883	0.361003	0.342215	0.341389	0.233781	0.332617	0.318265	0.28443	0.264518	0.218509	0.189678	0.212321	0.15751
PS 18:1;0_20:2;0	GP	PS	38	3	0	0.0874778	0.0849844	0.0922618	0.0906636	0.120052	0.12972	0.125691	0.0985284	0.0996561	0.117082	0.11417	0.110995	0.0899245	0.0941057	0.120295	0.094474
PS 18:2;0_20:1;0	GP	PS	38	3	0	0.0618916	0.0708942	0.0550691	0.0614974	0.0566625	0.0694637	0.0665027	0.0652452	0.037548	0	0.0377322	0.0505438	0.0239454	0	0	0
PS 16:0;0_22:3;0	GP	PS	38	3	0	0.0135943	0.0145102	0.0147119	0.0122519	0.0138993	0.0161601	0.0119676	0.014309	0	0	0	0	0	0	0	0
PS 18:1;0_20:3;0	GP	PS	38	4	0	0.168742	0.19587	0.174634	0.176034	0.235814	0.225129	0.246133	0.18389	0.1464	0.165687	0.177496	0.159346	0.127882	0.137962	0.136732	0.115682
PS 18:0;0_20:4;0	GP	PS	38	4	0	0.445658	0.472905	0.428242	0.37357	0.724709	0.595068	0.678796	0.417115	0.678834	0.636465	0.579946	0.471755	0.547852	0.504782	0.445656	0.323464
PS 16:0;0_22:4;0	GP	PS	38	4	0	0.120552	0.120218	0.0997356	0.101024	0.12574	0.154789	0.147623	0.103186	0.0765843	0.105839	0.121356	0.0921281	0.0854993	0.0788623	0.087977	0.06809
PS 18:2;0_20:2;0	GP	PS	38	4	0	0.0209867	0.0250346	0.0179374	0.0193108	0.0177792	0.0214037	0.0209989	0.0224765	0.0084249	0.0103847	0.00993347	0.0114252	0.00616967	0.0063756	0.00677858	0.00540021
PS 18:1;0_20:4;0	GP	PS	38	5	0	0.0606684	0.0614632	0.0634024	0.0575128	0.0914393	0.0988491	0.137871	0.0677202	0.0795684	0.0760404	0.0745029	0.0720666	0.0582543	0.0627219	0.0772581	0.0552126
PS 18:2;0_20:3;0	GP	PS	38	5	0	0	0.0154389	0.0137777	0.013557	0.0146719	0.0203722	0.0241801	0.0162376	0.0074836	0.00749794	0.00911381	0.00934066	0.00489673	0.00577978	0.0057143	0.00506573
PS 16:1;0_22:4;0	GP	PS	38	5	0	0.0213762	0.0203336	0.0157562	0.0151054	0.0166594	0.0250609	0	0.0197452	0	0	0	0	0.0071451	0	0	0
PS 16:0;0_22:5;0	GP	PS	38	5	0	0.026373	0.0267092	0.0216335	0.0202854	0.0382573	0	0	0.0266628	0	0	0	0	0	0	0	0
PS 18:2;0_20:4;0	GP	PS	38	6	0	0.00794414	0.00872127	0.00457595	0.00388216	0.00521197	0.0048355	0.00637708	0.00619212	0	0	0	0	0	0	0	0
PS 16:1;0_22:5;0	GP	PS	38	6	0	0.00172499	0	0.00107574	0.000798525	0.001084	0.00127409	0.000990277	0.00126391	0	0	0	0.0144818	0.0181945	0	0	0
PS 16:0;0_22:6;0	GP	PS	38	6	0	0.0457382	0.0356361	0.0332666	0.0268392	0.0461545	0.0352041	0.0474105	0.0248427	0	0	0	0	0	0	0	0
PS 18:1;0_22:0;0	GP	PS	40	1	0	0.108	0.154832	0.138052	0.149253	0.222766	0.183364	0.234948	0.155397	0.215683	0.215194	0.187709	0.23402	0.185819	0.163034	0.199703	0.15157
PS 18:0;0_22:1;0	GP	PS	40	1	0	0.031448	0.0367557	0.032248	0.0339929	0.0415687	0.0441282	0.0472029	0.0318498	0.0457272	0.0477418	0.039869	0.0445177	0.0316862	0.0273465	0.033807	0.0269902
PS 20:0;0_20:1;0	GP	PS	40	1	0	0.0102314	0.0116994	0.010458	0.0122954	0.0114658	0.0117276	0.0127749	0.0111971	0.0163308	0.0132925	0.014024	0.0200609	0.00813745	0.00965212	0.011774	0.0128999
PS 16:1;0_24:0;0	GP	PS	40	1	0	0.00483171	0.00689229	0.00665058	0.00535968	0.00887919	0.00837646	0.0107064	0.00634459	0.00466341	0.00574003	0.00509695	0	0.00408061	0	0.00680237	0.00295787
PS 16:0;0_24:1;0	GP	PS	40	1	0	0	0.0125129	0.00761013	0.00936705	0.00964256	0.0110504	0	0	0	0.00546823	0.00568766	0	0	0.00417269	0.00729876	0
PS 20:1;0_20:1;0	GP	PS	40	2	0	0.00581553	0.00677466	0.00801553	0.00863666	0.0103482	0.00920055	0.00966485	0.00560921	0.0215004	0.0182663	0.01722	0.0264383	0.012468	0.0152753	0.0158652	0.0137775
PS 18:1;0_22:1;0	GP	PS	40	2	0	0.0979589	0.112945	0.11698	0.122728	0.144528	0.12364	0.135482	0.0896572	0.166766	0.156036	0.147124	0.177236	0.11146	0.110992	0.117644	0.0915454
PS 20:0;0_20:2;0	GP	PS	40	2	0	0.00499794	0.00676629	0.00680204	0.00718518	0.0053484	0.00620048	0.00828591	0.00455807	0.00529442	0	0	0.00778035	0.0036996	0	0	0
PS 16:1;0_24:1;0	GP	PS	40	2	0	0.00474965	0.00653088	0.0054299	0.00498183	0.00670527	0.00526833	0.00729192	0.00429666	0.00434599	0	0	0	0	0	0	0
PS 18:2;0_22:0;0	GP	PS	40	2	0	0.00567734	0.00678007	0.00601044	0.00519858	0.0047791	0.00453344	0.00572951	0.00528764	0	0	0	0	0	0	0	0
PS 18:1;0_22:2;0	GP	PS	40	3	0	0.0199864	0.0223177	0.0174839	0.0189723	0.0207598	0.0293382	0.0289677	0.0148042	0.017517	0.0172616	0.0155697	0.0206947	0.0110317	0.0136184	0.014246	0.0154173
PS 18:0;0_22:3;0	GP	PS	40	3	0	0.049314	0.046288	0.0483175	0.0498596	0.0734848	0.079529	0.0926265	0.0360189	0.116901	0.100815	0.0946649	0.0938212	0.0697312	0.071897	0.0665868	0.0669692
PS 20:1;0_20:2;0	GP	PS	40	3	0	0.0118339	0.010688	0.0122093	0.0136671	0.0186815	0.0191139	0.0217202	0.0102905	0.029441	0.0332684	0.0331011	0.0367259	0.0196671	0.0207614	0.0226684	0
PS 20:0;0_20:3;0	GP	PS	40	3	0	0.013678	0.0135574	0.0134372	0.0133169	0.0168187	0.0174636	0.0172632	0.0105016	0.0111433	0.00932465	0.0109265	0.0127674	0.00631887	0	0	0
PS 18:2;0_22:1;0	GP	PS	40	3	0	0.019059	0.01811	0.0159589	0.0161086	0.0147979	0	0	0.014592	0	0	0	0	0	0.00626196	0	0
PS 18:0;0_22:4;0	GP	PS	40	4	0	0.317502	0.332742	0.317669	0.297868	0.498951	0.45014	0.49311	0.266493	0.672603	0.647105	0.627602	0.569156	0.490573	0.442366	0.442425	0.301864
PS 20:0;0_20:4;0	GP	PS	40	4	0	0.0262268	0.0238709	0.0208715	0.0205852	0.0274223	0.0316182	0.0291219	0.0246215	0.0153816	0.0149681	0.0165341	0.0171955	0.0167701	0.0134657	0.0150869	0.0126296
PS 18:1;0_22:3;0	GP	PS	40	4	0	0.03894	0.0430891	0.0356204	0.0421579	0.0478253	0.0462817	0.0448421	0.0405002	0.0274745	0.0303255	0.0357175	0.040371	0.0209706	0.0239821	0.0258267	0.021772
PS 20:1;0_20:3;0	GP	PS	40	4	0	0.0302732	0.0301648	0.032991	0.0380286	0.0439414	0.0428966	0.0366519	0.0291885	0.0373692	0.0464857	0	0.06109	0.0245395	0.030281	0.031547	0.0280571
PS 20:2;0_20:2;0	GP	PS	40	4	0	0.00296577	0.00363738	0.00414366	0.00408205	0.00449381	0.00364131	0.00514024	0.00383452	0.00371309	0.00339473	0.00525317	0.00520404	0.0015826	0	0.00314269	0.00250734
PS 18:1;0_22:4;0	GP	PS	40	5	0	0.148514	0.138693	0.121447	0.124489	0.160951	0.150592	0.165415	0.128198	0.14015	0.139386	0.134635	0.151082	0.104926	0.103917	0.10444	0.0924756
PS 18:0;0_22:5;0	GP	PS	40	5	0	0.250146	0.187576	0.191226	0.161357	0.40271	0.323523	0.366446	0.163018	0.348901	0.350499	0.286151	0.22571	0.335186	0.250915	0.316573	0.146029
PS 20:1;0_20:4;0	GP	PS	40	5	0	0.0217213	0.0194619	0.0207842	0.0194798	0.0334093	0.0287141	0.0292947	0.0182837	0.0230481	0.0184825	0.0230931	0.025064	0.0219187	0.0198733	0.0220254	0.0165251
PS 20:2;0_20:3;0	GP	PS	40	5	0	0.0219476	0.0202736	0.020596	0.0219073	0.0308064	0.0288261	0.0258016	0.0211562	0.0201931	0.0253674	0.0227241	0.0225046	0.015542	0.0122236	0.0176912	0.0123287
PS 18:2;0_22:3;0	GP	PS	40	5	0	0	0.0128165	0.0107731	0.0116301	0.0113219	0.0118146	0.0138321	0.0121189	0	0	0	0.00731169	0	0	0	0
PS 18:0;0_22:6;0	GP	PS	40	6	0	1.47336	1.20356	1.2191	0.941973	2.00834	2.07175	1.99916	0.953147	2.2331	2.20206	2.15396	1.6017	2.14167	1.96215	2.35436	1.21819
PS 20:3;0_20:3;0	GP	PS	40	6	0	0.0189692	0.0187967	0.0170433	0.0206231	0.0235468	0.0263577	0.0233605	0.0203304	0.00925277	0.0102028	0.0141306	0.0141026	0.00559947	0.00739554	0.0112225	0
PS 18:1;0_22:5;0	GP	PS	40	6	0	0.0730235	0.0753609	0.0735765	0.0683052	0.103803	0.106404	0.102097	0.0723975	0.124646	0.12359	0.127045	0.113937	0	0	0.111974	0.100587
PS 18:2;0_22:4;0	GP	PS	40	6	0	0.0693546	0.0730452	0.0521051	0.0571717	0.049846	0.0662144	0.0638645	0.0565555	0	0.0338622	0.0415362	0.050664	0	0	0	0
PS 20:2;0_20:4;0	GP	PS	40	6	0	0.089805	0.074754	0.0691234	0.0541079	0.11312	0.123433	0.110713	0.0637678	0	0	0	0	0	0	0	0.0583175
PS 18:2;0_22:5;0	GP	PS	40	7	0	0.00378718	0.00378255	0.00325632	0.00274975	0.00309542	0.00255567	0.00331766	0.00289725	0.106343	0	0.0937331	0.0157983	0.0739187	0	0.0905992	0
PS 20:3;0_20:4;0	GP	PS	40	7	0	0.00864982	0.0120161	0.0100551	0.00944695	0.0122626	0.0112666	0.0113586	0.00945531	0	0	0	0.0732737	0	0	0	0
PS 18:1;0_22:6;0	GP	PS	40	7	0	0.114278	0.124592	0.143634	0.130128	0.190932	0.164155	0.177454	0.115941	0	0	0	0	0	0	0	0
PS 18:1;0_24:0;0	GP	PS	42	1	0	0.0295087	0.0428842	0.0512479	0.0488009	0.0920621	0.0924803	0.0949265	0.0570256	0.115818	0.137575	0.122215	0.130129	0.125372	0.125361	0.133568	0.100711
PS 18:0;0_24:1;0	GP	PS	42	1	0	0.0113587	0.0142672	0.0134509	0.0134133	0.0185293	0.0203991	0.0200386	0.01463	0.0199632	0.0316305	0.0284965	0.0260161	0.0194695	0.0253722	0.0263144	0.0203905
PS 20:1;0_22:0;0	GP	PS	42	1	0	0.00967511	0.012552	0.00953288	0.0103022	0.0102696	0	0.0145187	0.0144374	0.00901196	0.00789914	0.00768921	0.0107131	0.00703776	0.00716124	0.00597819	0.00452156
PS 20:0;0_22:1;0	GP	PS	42	1	0	0.00495625	0.00524615	0.00325965	0.00441528	0.00411903	0.00507042	0.00540139	0.00492294	0	0	0	0	0	0	0	0
PS 18:1;0_24:1;0	GP	PS	42	2	0	0.0343333	0.0414756	0.0338408	0.0297352	0.0436531	0.0582536	0.0416482	0.027998	0.06885	0.0955516	0.0807122	0.0957752	0.0691946	0.0869393	0.0916146	0.0605671
PS 20:1;0_22:1;0	GP	PS	42	2	0	0.00842083	0.00983285	0.00598489	0.00524098	0.00590329	0.00825606	0.00672839	0.00596949	0.00595896	0.00660746	0.00609247	0.0110375	0.00448698	0.00472208	0.00446714	0.00494482
PS 18:0;0_24:2;0	GP	PS	42	2	0	0	0	0.0184045	0.0168102	0.0173146	0	0.0210408	0.0189333	0.0139492	0.016479	0.0160865	0.0201151	0.0137754	0.0155553	0.0165248	0.0104065
PS 20:2;0_22:0;0	GP	PS	42	2	0	0	0.00450762	0.00319125	0.00300367	0.00282468	0	0.00422789	0.0029687	0	0	0	0.00364244	0	0	0	0
PS 18:1;0_24:2;0	GP	PS	42	3	0	0	0.0153348	0.0154407	0.0140005	0.0107506	0.0211023	0	0	0.00767169	0.00934025	0	0.0178499	0.00735706	0.0155069	0.0154188	0.0109048
PS 20:3;0_22:0;0	GP	PS	42	3	0	0	0.00326059	0.00428303	0.00364375	0.00371344	0	0.0223803	0	0.00209732	0.00274586	0	0.00468084	0.00190342	0	0	0
PS 20:2;0_22:1;0	GP	PS	42	3	0	0	0.00167537	0	0.0020421	0.00130071	0.00210106	0.00792672	0	0.00157032	0	0	0.00339562	0	0	0	0
PS 20:4;0_22:1;0	GP	PS	42	5	0	0.00807234	0.00702015	0.00559169	0.00503386	0.00652926	0.00743496	0.00780714	0.0054015	0.00343946	0.00448311	0.00289882	0.00407475	0.00255031	0.0047654	0.00277252	0.0028326
PS 18:0;0_24:5;0	GP	PS	42	5	0	0.0130883	0.0114783	0.013508	0.0109166	0.0183594	0.0174737	0.0191651	0.00969606	0.0155505	0.0161245	0.0159239	0.013667	0.0137966	0.0212972	0.00956722	0.0139988
PS 20:1;0_22:4;0	GP	PS	42	5	0	0	0.00825545	0.00867159	0.00905403	0.0107337	0.00917379	0.0113222	0.00676516	0.00721556	0.00841185	0.00841135	0.00994987	0.00663173	0.0104052	0.00677588	0.0105155
PS 18:1;0_24:4;0	GP	PS	42	5	0	0.014728	0.0151764	0.0154801	0.013908	0.0164987	0.0180242	0.0228726	0.0115021	0.0163409	0.0192356	0.0191751	0.0206677	0.0155312	0	0.0132664	0
PS 20:0;0_22:6;0	GP	PS	42	6	0	0.0183162	0.00407133	0.00542115	0.00432782	0.00702542	0.00962399	0.0081378	0.00371314	0.00692869	0.0082002	0.0516296	0	0.00833841	0.0369218	0.0215319	0
PS 20:2;0_22:4;0	GP	PS	42	6	0	0.0246559	0.00767666	0.00730703	0.00598358	0.0104499	0.0163116	0.014356	0.00462052	0.0110744	0.0155176	0	0	0	0	0	0.0333654
PS 18:0;0_24:6;0	GP	PS	42	6	0	0	0	0.0125828	0.0103726	0.0169106	0.0243723	0	0.00868737	0.0254211	0.0279533	0	0	0.0255985	0	0	0
PS 18:1;0_24:5;0	GP	PS	42	6	0	0	0.0210674	0.016847	0.0182384	0.0217408	0	0.0373779	0.0177787	0	0	0	0	0	0	0	0
PS 20:3;0_22:4;0	GP	PS	42	7	0	0.0177844	0.0115049	0.00562314	0.00924965	0.0118735	0.0118078	0	0.0086972	0.0048185	0	0.00670282	0.00773776	0.00346093	0	0	0
PS 20:1;0_22:6;0	GP	PS	42	7	0	0	0.0121105	0.00769426	0.012804	0.0240287	0.0178003	0	0.0123892	0.0189777	0	0.0245904	0.0258006	0.0201119	0	0	0
PS 20:2;0_22:5;0	GP	PS	42	7	0	0.00508059	0.00202423	0.00135924	0.00149046	0.00333678	0.00196839	0	0	0	0	0	0.00108318	0	0	0	0
PS 20:3;0_22:6;0	GP	PS	42	9	0	0.0271503	0.0204903	0.0244379	0.0162162	0.0278623	0.0300242	0.030704	0	0	0	0	0	0	0	0	0
PS 22:4;0_22:6;0	GP	PS	44	10	0	0.137267	0.146339	0.131975	0.110347	0.250158	0.204489	0.220076	0.131076	0.116721	0.13942	0.153321	0.146152	0.11189	0.128555	0.144021	0.0803134
PS 22:6;0_22:6;0	GP	PS	44	12	0	0.0509696	0.0580109	0.0790005	0.0662202	0.142821	0.126864	0.131321	0.0680594	0.0741697	0.0893191	0.089634	0.0886555	0.0708036	0.0810555	0.107198	0.0550172
PS 20:1;0_24:1;0	GP	PS	44	2	0	0	0	0.00376037	0	0.00412692	0	0	0	0.00774934	0.0145089	0.0102269	0.010297	0.00617899	0.0083129	0.00960981	0
PS 20:4;0_24:0;0	GP	PS	44	4	0	0	0	0.00251055	0.00170642	0.00464215	0	0	0	0.00581105	0.00530422	0.00926773	0.00347986	0.00590627	0.00526125	0	0
PS 22:0;0_22:4;0	GP	PS	44	4	0	0	0	0.00280725	0.00255723	0.00223321	0	0	0	0.00290827	0.002914	0	0.00189074	0.00177257	0.00205413	0	0
PS 20:3;0_24:1;0	GP	PS	44	4	0	0	0	0.00184232	0.00133681	0.00199131	0	0	0	0.0016231	0.00225526	0	0.00179707	0	0	0	0
PS 22:0;0_22:6;0	GP	PS	44	6	0	0	0.0139316	0.00509442	0.00893157	0.0109743	0	0.0120593	0	0	0	0	0	0	0	0	0
PC 14:0;0_20:0;0	GP	PC	34	0	0	0.0194073	0.0198415	0.0202969	0.017671	0	0.0137385	0	0	0.0079046	0.0105691	0.00697463	0.442225	0.00594946	0.345874	0.00642379	0
PC 17:0;0_17:0;0	GP	PC	34	0	0	0.0415995	0.0390191	0.0271177	0.0364866	0	0.0354049	0	0	0.00626998	0	0	0.361753	0	0.523163	0	0
PC 16:0;0_18:0;0	GP	PC	34	0	0	1.11153	0.949348	0.877834	1.01484	0	0.911268	0	0	0.905404	1.00639	0.828066	0	0.912577	0	0.840491	0
PE 17:1;0_19:1;0	GP	PE	36	2	0	0	0	0	0	0	0.00421193	0	0	0	0.00549612	0	0.00729697	0.0072645	0.00879818	0	0.00990833
PE O-17:2;0/17:1;0	GP	PE O-	34	3	0	0.00394429	0.00290516	0.00125784	0.00133396	0	0.00201417	0	0.00232688	0	0	0	0	0	0	0	0
PE O-18:2;0/21:0;0	GP	PE O-	39	2	0	0	0	0.00376721	0.00377814	0	0.00530238	0	0	0.00382392	0.00422669	0.00421231	0.00522086	0.00363224	0.00402394	0.00356995	0.00400068
PE O-17:1;0/22:1;0	GP	PE O-	39	2	0	0	0	0.00344693	0.0029072	0	0.00292572	0	0	0.0016881	0.00200055	0.0038245	0.00223016	0.00189538	0.00148864	0.00153302	0.00149393
PG 16:0;0_18:0;0	GP	PG	34	0	0	0.0110637	0.00980252	0.0108381	0.0094105	0	0.0142742	0.0145589	0.0122449	0.00636591	0.00934551	0.00608735	0.00670324	0	0.00620602	0.0108014	0.00597659
PI 18:1;0_20:2;0	GP	PI	38	3	0	0	0	0.00405099	0	0	0.0030315	0.00299909	0.00490966	0.00438371	0.00407221	0.00486468	0.00380156	0.00210503	0.00466625	0	0.003499
PS 17:1;0_17:1;0	GP	PS	34	2	0	0	0	0	0.000109315	0	0.000278225	0	0	0	0.000259449	0	7.8603e-05	0.000120005	0.000113047	0.000168889	0
PS 16:1;0_22:1;0	GP	PS	38	2	0	0.0191622	0.0215919	0.0169708	0.0173161	0	0.0138089	0.015565	0.0161647	0.00648111	0.00677333	0	0.00874036	0	0	0.00361368	0
DAG 16:0;0_20:0;0	GL	DAG	36	0	0	0	0.0080205	0.0143151	0.00898593	0	0	0.0104466	0.0111257	0.00698564	0.00918307	0.00848378	0.00657376	0.00800714	0.00569335	0.0112563	0.0102299
DAG 16:0;0_22:1;0	GL	DAG	38	1	0	0	0	0	0.0152823	0	0	0.0141532	0.0165343	0.00569364	0.00649916	0.00560394	0.0085205	0.00860856	0.00672645	0.00683487	0.0104023
DAG 16:0;0_24:1;0	GL	DAG	40	1	0	0	0	0.00284675	0.00431561	0	0	0.00604573	0.00382168	0.0040665	0.00470345	0	0.00557258	0.0104281	0.00873545	0.00805864	0.0165517
PC 20:4;0_22:3;0	GP	PC	42	7	0	0	0.00156223	0.000952154	0.00114882	0	0	0.00210687	0.00202572	0	0	0	0	0	0	0	0
PC 20:3;0_22:4;0	GP	PC	42	7	0	0	0.00554549	0.00348646	0.00429733	0	0	0.0092019	0.00538155	0	0	0	0	0	0	0	0
PE O-16:0;0/24:4;0	GP	PE O-	40	4	0	0	0.00266385	0.00140014	0.00233195	0	0	0.00178134	0	0.000825525	0	0	0.000790719	0	0	0	0
PG 18:1;0_18:1;0	GP	PG	36	2	0	0	0	0	0	0	0	0.0039039	0	0	0	0	0	0.0111777	0.00699405	0.00888116	0.00324905
PG 16:1;0_20:1;0	GP	PG	36	2	0	0	0	0	0	0	0	0.00284274	0	0	0	0	0	0.00599297	0.0040026	0.00384666	0.00217179
PI 20:3;0_20:3;0	GP	PI	40	6	0	0.00294754	0.00303698	0.00135716	0.00196337	0	0	0.00234072	0.00264212	0	0	0	0	0	0	0	0
PS 18:0;0_19:1;0	GP	PS	37	1	0	0	0.00194971	0.00141855	0.00178381	0	0	0.00222543	0	0.00393774	0.00356513	0.00462386	0.00433669	0.00350324	0.00438237	0.00378242	0.00429259
PS 16:0;0_22:2;0	GP	PS	38	2	0	0.00624914	0.00626943	0.00505454	0.00401982	0	0	0.00493171	0.00494931	0	0	0	0	0	0	0	0
DAG 14:0;0_20:1;0	GL	DAG	34	1	0	0	0	0	0	0	0	0	0.00180377	0.00105161	0.000717519	0	0.00172306	0.00162134	0	0.00226946	0.00105821
DAG 18:1;0_20:1;0	GL	DAG	38	2	0	0	0	0	0	0	0	0	0.0107796	0.0172102	0.0149476	0.0187787	0.0354848	0.0401702	0.0387896	0.0290578	0.03272
DAG 18:0;0_20:2;0	GL	DAG	38	2	0	0	0	0	0	0	0	0	0.00558256	0.00405947	0.00384721	0.00454427	0.0071872	0.0067453	0.00483946	0.00516622	0.00497533
DAG 16:1;0_24:0;0	GL	DAG	40	1	0	0	0	0	0	0	0	0	0.00270926	0.00142187	0.00115364	0.00185422	0.00266496	0.00672432	0.00429	0.00450094	0.00487362
DAG 20:0;0_20:1;0	GL	DAG	40	1	0	0	0	0	0	0	0	0	0.00187932	0.00278202	0.00279598	0.00307646	0.00393749	0.00396853	0.00298044	0.00268845	0.00468468
DAG 18:1;0_22:1;0	GL	DAG	40	2	0	0	0	0.0114908	0	0	0	0	0.0274104	0.00962745	0.0147792	0.0152545	0.0279521	0.0194016	0.0258381	0.0188354	0.0450697
PC 20:0;0_20:0;0	GP	PC	40	0	0	0	0.00140184	0.00172076	0.00286317	0	0	0	0.00288604	0	0.00175442	0.00226817	0	0	0	0	0.00257317
PC 18:0;0_22:4;0	GP	PC	40	4	0	0	0.0280611	0	0.0241699	0	0	0	0.0320832	0	0	0.0305165	0	0.0331041	0.027774	0	0
PE 16:0;0_16:0;0	GP	PE	32	0	0	0.010513	0.0103344	0.00569088	0.00557732	0	0	0	0.00638784	0	0	0	0	0	0	0	0
PE 14:0;0_18:0;0	GP	PE	32	0	0	0.00954572	0.00882044	0.00532191	0.0044767	0	0	0	0.00682752	0	0	0	0	0	0	0	0
PE 17:1;0_21:1;0	GP	PE	38	2	0	0	0	0	0.00222101	0	0	0	0.0024074	0	0.00270205	0.00286944	0.00307201	0.00331147	0	0.00486658	0
PE O-17:0;0/17:1;0	GP	PE O-	34	1	0	0.00228833	0	0	0	0	0	0	0.000842955	0.000553705	0	0	0	0.00071807	0.000582503	0.000665751	0
PI 16:0;0_20:3;0	GP	PI	36	3	0	0	0	0	0	0	0	0	0.00981627	0.00922036	0	0	0.00834905	0	0.012144	0	0.0361543
PS 16:1;0_24:4;0	GP	PS	40	5	0	0.00714559	0.00614287	0.00327415	0.003775	0	0	0	0.00511708	0	0	0	0	0	0	0	0
PS 18:2;0_24:4;0	GP	PS	42	6	0	0	0.0017496	0.00115692	0.00109713	0	0	0	0.00110921	0.00124756	0	0	0	0	0	0	0
CE 20:4;0	STE	CE	20	4	0	0	0	0	0	0	0	0	0	0.017543	0.0162755	0.019844	0.0172496	0.027507	0	0	0.0146378
DAG 16:1;0_18:1;0	GL	DAG	34	2	0	0	0	0	0	0	0	0	0	0.00342741	0	0	0.0050134	0.0050393	0.00561926	0.00486918	0.00357427
DAG 16:0;0_18:2;0	GL	DAG	34	2	0	0	0	0	0	0	0	0	0	0.00369962	0	0	0.00710422	0.00604445	0.00693132	0.00496164	0.00488353
DAG 16:0;0_19:1;0	GL	DAG	35	1	0	0	0	0	0	0	0	0	0	0	0	0	0.000395405	0.00134512	0.000728848	0.000847355	0.000836764
DAG 17:1;0_18:0;0	GL	DAG	35	1	0	0	0	0	0	0	0	0	0	0	0	0	0.000823884	0.0025382	0.00215162	0.00227313	0.00246446
DAG 17:0;0_18:1;0	GL	DAG	35	1	0	0	0	0	0	0	0	0	0	0	0	0	0.0047629	0.0097834	0.0101888	0.00741402	0.0101377
DAG 16:0;0_20:4;0	GL	DAG	36	4	0	0	0	0	0	0	0	0	0	0.00863637	0.0102983	0.0136	0.0141813	0.0097831	0.0227382	0	0.0123715
DAG 18:1;0_20:0;0	GL	DAG	38	1	0	0	0	0	0	0	0	0	0	0.0185223	0.017789	0.0165373	0.0305935	0.0464901	0.0299454	0.0321989	0.038806
DAG 16:1;0_22:0;0	GL	DAG	38	1	0	0	0	0	0	0	0	0	0	0.00136258	0.000928571	0.00103806	0.00198075	0.00409612	0.00224755	0.00354434	0
DAG 18:1;0_20:3;0	GL	DAG	38	4	0	0	0	0	0	0	0	0	0	0.00120498	0	0.00197079	0.00334843	0.00417103	0.0036818	0.00175067	0
DAG 16:0;0_22:4;0	GL	DAG	38	4	0	0	0	0	0	0	0	0	0	0	0	0	0.00309713	0.00273741	0.00287867	0.00141839	0.00176215
DAG 18:1;0_20:4;0	GL	DAG	38	5	0	0	0	0	0	0	0	0	0	0.00610518	0	0	0.0130292	0.0124111	0.015341	0.00946807	0.0126338
DAG 20:1;0_20:1;0	GL	DAG	40	2	0	0	0	0.00184738	0	0	0	0	0	0.00287156	0.00373229	0.00399932	0.00808432	0.00604634	0.00535596	0.00552383	0.00916849
DAG 18:0;0_22:2;0	GL	DAG	40	2	0	0	0	0	0	0	0	0	0	0.00217468	0.0026613	0.00320725	0.00373166	0.00234135	0.00224696	0.00261592	0
DAG 18:2;0_22:0;0	GL	DAG	40	2	0	0	0	0	0	0	0	0	0	0.00103213	0.00192389	0	0.00263661	0.00355244	0	0.00261068	0
DAG 18:0;0_22:4;0	GL	DAG	40	4	0	0	0	0	0	0	0	0	0	0.00943304	0.00837962	0.0104704	0.0170366	0.0208897	0.0171765	0.0131035	0.0117015
DAG 18:1;0_24:0;0	GL	DAG	42	1	0	0	0	0	0	0	0	0	0	0.0252107	0.0183393	0.0247915	0.0438794	0.0642046	0.0506055	0.0560108	0.0483989
DAG 18:0;0_24:1;0	GL	DAG	42	1	0	0	0	0	0	0	0	0	0	0.00197491	0.00247544	0.0020502	0.00280093	0.00377941	0.00397118	0.00456492	0.00579181
DAG 20:1;0_22:0;0	GL	DAG	42	1	0	0	0	0	0	0	0	0	0	0	0.000707879	0.000821181	0.00141899	0.00137199	0.000918668	0.00133003	0.00156637
DAG 18:1;0_24:1;0	GL	DAG	42	2	0	0	0	0	0	0	0	0	0	0.00917797	0.0102332	0.0107411	0.0187929	0.0209778	0.0207925	0.0165337	0.0199433
DAG 18:2;0_24:0;0	GL	DAG	42	2	0	0	0	0	0	0	0	0	0	0.000879396	0.00110584	0	0.00231762	0.00276254	0.00214356	0.00184862	0.00179503
DAG 20:1;0_22:1;0	GL	DAG	42	2	0	0	0	0	0	0	0	0	0	0.0012726	0	0.00141835	0.00240809	0.00130805	0.000875728	0.00131946	0
PA 16:0;0_16:0;0	GP	PA	32	0	0	0	0	0	0	0	0	0	0	0.0113575	0.0104471	0.0115149	0.00946933	0.0146219	0.0129554	0	0
PA 16:0;0_20:1;0	GP	PA	36	1	0	0	0	0	0.00692824	0	0	0	0	0.0155116	0.0132771	0	0.0137193	0.0116987	0.011441	0	0
PA 18:0;0_18:2;0	GP	PA	36	2	0	0	0	0	0	0	0	0	0	0.00148192	0.001325	0.00152085	0.00126542	0.00064162	0.00125449	0	0.000819205
PA 18:1;0_18:1;0	GP	PA	36	2	0	0	0	0	0	0	0	0	0	0.0161423	0.0144252	0.0185031	0.014819	0.0157165	0.0195845	0	0.0119552
PA 18:0;0_20:4;0	GP	PA	38	4	0	0	0	0	0	0	0	0	0	0.0104154	0.00860472	0.015764	0	0.0113662	0.0138753	0	0
PA 18:1;0_20:3;0	GP	PA	38	4	0	0	0	0	0	0	0	0	0	0.00238158	0.00181628	0.00304652	0	0.00312046	0.00244135	0	0
PC 17:0;0_18:0;0	GP	PC	35	0	0	0	0	0	0	0	0	0	0	0	0.0145833	0.0116889	0	0.0137319	0	0.00995754	0.0129969
PC 16:1;0_22:0;0	GP	PC	38	1	0	0	0	0	0	0	0	0	0	0.00694022	0.0095747	0.00793976	0.00994178	0.00964371	0.00889108	0.0102608	0.00774935
PC 16:0;0_22:1;0	GP	PC	38	1	0	0	0	0	0	0	0	0	0	0.0217962	0.0274834	0.0231789	0.0268831	0.018617	0.0159528	0.0176278	0.0152402
PC 18:1;0_20:0;0	GP	PC	38	1	0	0	0	0	0	0	0	0	0	0.0758506	0.10347	0.0877619	0.113464	0.0866639	0.0865535	0.088528	0.0847763
PC 18:0;0_20:1;0	GP	PC	38	1	0	0	0	0	0	0	0	0	0	0.0960683	0.133733	0.111743	0.131585	0.115967	0.100318	0.118136	0.0981932
PC 20:4;0_24:1;0	GP	PC	44	5	0	0	0	0	0	0	0	0	0	0	0.0101714	0.00821937	0.00987346	0.0113877	0.0114502	0	0.00995998
PE 17:0;0_20:4;0	GP	PE	37	4	0	0	0	0	0	0	0	0	0	0.00877922	0.00861422	0.00709904	0	0.0104189	0.0175827	0.0179559	0.00948267
PE 17:0;0_22:6;0	GP	PE	39	6	0	0	0	0	0	0	0	0	0	0.00770293	0.00961615	0	0	0.0131344	0.0158228	0.0197937	0.0108664
PE O-18:1;0/21:1;0	GP	PE O-	39	2	0	0	0	0.00151229	0.0018479	0	0	0	0	0.00392048	0.00382961	0.00390416	0.00461251	0.00381205	0.0052824	0.00492924	0.00715637
PE O-17:1;0/22:4;0	GP	PE O-	39	5	0	0	0	0	0	0	0	0	0	0.0148552	0.0182225	0.0104286	0.0117199	0.0105984	0.0137254	0.00908494	0.0119902
PE O-17:0;0/22:5;0	GP	PE O-	39	5	0	0	0	0	0	0	0	0	0	0.013396	0	0.00915264	0.00859514	0.0112528	0.00858338	0.0109049	0.00837851
PE O-16:1;0/24:0;0	GP	PE O-	40	1	0	0	0	0	0	0	0	0	0	0.00105867	0.000818592	0	0.00101412	0.000814339	0.000805972	0	0
PI 16:0;0_18:0;0	GP	PI	34	0	0	0	0	0	0	0	0	0	0	0.0130845	0.0130355	0.00970282	0.00687956	0.00989421	0.0156384	0.0137378	0.0133565
PI 18:0;0_18:1;0	GP	PI	36	1	0	0	0	0	0	0	0	0	0	0.0448612	0.0361987	0.0320007	0.0179079	0.0200237	0.0591355	0.0239319	0.0376562
PI 16:0;0_20:1;0	GP	PI	36	1	0	0	0	0	0	0	0	0	0	0.00623918	0.00469358	0.00473239	0.0031971	0.00317586	0.006396	0.00345721	0.00596413
PI 18:1;0_18:1;0	GP	PI	36	2	0	0	0	0	0	0	0	0	0	0.0114072	0.00921363	0.0086862	0.00672979	0.00660418	0.0220496	0.00375198	0.0153815
PI 18:0;0_18:2;0	GP	PI	36	2	0	0	0	0	0	0	0	0	0	0.00438985	0.00422351	0.00402274	0.00325223	0.00309942	0.00773266	0.00178699	0.004355
PI 16:1;0_20:1;0	GP	PI	36	2	0	0	0	0	0	0	0	0	0	0.00449131	0.00405366	0.0042932	0.003039	0.00328277	0.00679525	0.00183603	0.00522209
PI 16:0;0_20:2;0	GP	PI	36	2	0	0	0	0	0	0	0	0	0	0.00148567	0	0.00130664	0.0011756	0.00122207	0	0.000482059	0
PS 18:1;0_21:0;0	GP	PS	39	1	0	0.0104647	0.00949547	0	0	0	0	0	0	0.0185756	0.0149299	0.0165857	0.020106	0.018866	0.0186879	0.0198549	0.0204245
PS 18:0;0_24:4;0	GP	PS	42	4	0	0	0	0	0	0	0	0	0	0.0312843	0.0387693	0.0390966	0.0296029	0.0320461	0.0323491	0	0
PS 20:4;0_22:0;0	GP	PS	42	4	0	0	0	0	0	0	0	0	0	0.0102489	0.0121087	0.0125685	0.0104308	0.0138411	0.0116624	0	0
PS 20:0;0_22:4;0	GP	PS	42	4	0	0	0	0	0	0	0	0	0	0.00734908	0.00649674	0.00990938	0.00853782	0.00664921	0	0	0
PC O-18:0;0/20:1;0	GP	PC O-	38	1	0	0	0	0	0	0	0	0	0	0.00613923	0.00579438	0.00532442	0.0073572	0	0.00598408	0.00678293	0
PC O-18:1;0/20:0;0	GP	PC O-	38	1	0	0	0	0	0	0	0	0	0	0.00324515	0.00341067	0.00405698	0.00374441	0	0.00422819	0.00349546	0
PC O-16:0;0/22:1;0	GP	PC O-	38	1	0	0	0	0	0	0	0	0	0	0.00469954	0.00479176	0.00348027	0.00498788	0	0.00486495	0.00570612	0
PC O-16:1;0/22:0;0	GP	PC O-	38	1	0	0	0	0	0	0	0	0	0	0.0113953	0.0127036	0.00974579	0.0123924	0	0.0167817	0.0172387	0
PE 18:0;0_19:1;0	GP	PE	37	1	0	0	0	0	0	0	0	0	0	0.00059956	0.00041967	0.00654557	0	0	0.000392279	0.000398673	0.000405301
PE 17:0;0_20:1;0	GP	PE	37	1	0	0	0	0	0	0	0	0	0	0.00408357	0.00201456	0	0	0	0.00188657	0.00215576	0.00245877
PE 17:1;0_21:0;0	GP	PE	38	1	0	0	0	0.00191268	0.00231975	0	0	0	0	0	0.00115809	0	0.00396651	0	0.00302124	0	0
PE O-16:1;0/23:1;0	GP	PE O-	39	2	0	0	0	0	0	0	0	0	0	0.00130844	0	0	0.00160331	0	0.0017582	0.00142066	0.00169848
PE O-18:2;0/21:1;0	GP	PE O-	39	3	0	0	0	0	0	0	0	0	0	0.0048723	0.00438435	0.00849649	0.00666451	0	0.0107966	0.0107796	0.0143421
PI 18:0;0_20:1;0	GP	PI	38	1	0	0	0	0	0	0	0	0	0	0.00489943	0.0061024	0.00481035	0	0	0.00903262	0	0.0066884
PI 16:1;0_22:1;0	GP	PI	38	2	0	0	0	0	0	0	0	0	0	0.0017791	0.00103499	0.00146343	0.000818171	0	0.00190221	0.00102885	0.00094896
PI 18:1;0_20:1;0	GP	PI	38	2	0	0	0	0	0	0	0	0	0	0.00822025	0.00579457	0.00663932	0.00476732	0	0.00848775	0.0044245	0.00729493
PI 18:0;0_20:2;0	GP	PI	38	2	0	0	0	0	0	0	0	0	0	0.00272127	0.0021287	0.00165453	0.00128652	0	0.00256801	0	0.00217507
PS 19:0;0_20:1;0	GP	PS	39	1	0	0	0	0	0	0	0	0	0	0.000766923	0.000580193	0	0.00124615	0	0.000589313	0	0.000738188
PG 18:1;0_20:0;0	GP	PG	38	1	0	0	0	0.0107405	0.01276	0	0	0	0	0.0118378	0	0	0.0140773	0	0	0.0079301	0.00901814
PE O-17:0;0/22:2;0	GP	PE O-	39	2	0	0	0	0.00310929	0.00334284	0	0	0	0	0	0.00116286	0	0.00153317	0	0	0	0.00116279
LPA 18:0;0	lyso	LPA	18	0	0	0.0104673	0.00848788	0.00826075	0.0087794	0.00996438	0.00826071	0.00870186	0.00879955	0.0092414	0.00858968	0.0103909	0.00791957	0.0080649	0.00878861	0.010017	0.00858319
LPA 18:1;0	lyso	LPA	18	1	0	0.00422746	0.00307836	0.00281028	0.00301527	0.00353859	0.0027468	0.00354879	0.00380988	0.00249151	0.00231712	0.00304041	0.0029586	0.00258306	0.00259312	0.00226897	0.00246676
LPE 16:0;0	lyso	LPE	16	0	0	0.0452739	0.0285747	0.0348088	0.0251242	0.0262869	0.0271905	0.0263957	0.0310521	0.0122578	0.0126975	0.0122468	0.0119614	0.0115642	0.012517	0.0129731	0.0126527
LPE 16:1;0	lyso	LPE	16	1	0	0.00417745	0.00420799	0.00450571	0.00201983	0.00264067	0.00330137	0.00313218	0.00279597	0.000947993	0.001025	0.000968598	0.00100474	0.00109864	0.00105672	0.00132247	0.00105664
LPE 18:0;0	lyso	LPE	18	0	0	0.089555	0.0558514	0.0651271	0.0493512	0.0612947	0.0602061	0.0560882	0.059051	0.0323387	0.0298597	0.0322474	0.0247009	0.0293999	0.0367737	0.0384805	0.0305145
LPE 18:1;0	lyso	LPE	18	1	0	0.0681452	0.0626557	0.0734508	0.0490575	0.0521647	0.0606835	0.0625995	0.0625297	0.0366128	0.0405834	0.0368853	0.0399144	0.044131	0.0469293	0.0527563	0.0508995
LPE 18:2;0	lyso	LPE	18	2	0	0.00429341	0.00403897	0.00408099	0.00262855	0.00276425	0.0034745	0.00348882	0.00338807	0.00100162	0.00125977	0.000988606	0.00107597	0.00109615	0.00101796	0.00129701	0.00100548
LPE 20:0;0	lyso	LPE	20	0	0	0.0066785	0.00623336	0.00768993	0.0055783	0.00521417	0.00546714	0.0053168	0.00562979	0.00332767	0.00325956	0.00364374	0.00353057	0.00300415	0.00348278	0.00328278	0.00335142
LPE 20:1;0	lyso	LPE	20	1	0	0.0147867	0.0150099	0.0210366	0.0133591	0.0123279	0.0144984	0.0169382	0.0162575	0.0109898	0.011262	0.0110781	0.0128207	0.00965353	0.0134337	0.0118374	0.0147737
LPE 20:2;0	lyso	LPE	20	2	0	0.0050726	0.00497723	0.00635158	0.00354004	0.00306955	0.00374533	0.00449352	0.00399976	0.00169834	0.00175129	0.00162764	0.00241839	0.00128529	0.00144734	0.0015215	0.0015252
LPE 20:3;0	lyso	LPE	20	3	0	0.0107892	0.0113948	0.0135601	0.00818679	0.00681573	0.00866219	0.00936552	0.00877004	0.00359083	0.00395091	0.00354802	0.00450195	0.00314865	0.00296636	0.00343306	0.00301871
LPE 20:4;0	lyso	LPE	20	4	0	0.0323674	0.0324436	0.0378098	0.0212831	0.0285814	0.0361245	0.033624	0.0271628	0.0222375	0.0240911	0.0207503	0.0199418	0.0303955	0.0214395	0.0321856	0.0194963
LPE 22:1;0	lyso	LPE	22	1	0	0.00316481	0.00288376	0.00430393	0.00262706	0.00180059	0.00219977	0.00258725	0.0022223	0.00153221	0.00160462	0.00152452	0.00183719	0.00113988	0.00139735	0.00117667	0.00131048
LPE 22:2;0	lyso	LPE	22	2	0	0.00111636	0.00113674	0.00157671	0.000805561	0.00058809	0	0.000952631	0.00098949	0.000386395	0	0	0.00050662	0	0	0	0
LPE 22:3;0	lyso	LPE	22	3	0	0.00233445	0.00254862	0.0036208	0.00214809	0.00176666	0.00233687	0.00269379	0.00244626	0.000980591	0.00107874	0.000844152	0.000992686	0.000912833	0.000893869	0.000995377	0.000913615
LPE 22:4;0	lyso	LPE	22	4	0	0.0205549	0.0223325	0.0272276	0.0156723	0.0162394	0.0194189	0.0203964	0.0171471	0.0133356	0.0151621	0.0136698	0.0147876	0.0130965	0.0128956	0.0138605	0.0119954
LPE 22:5;0	lyso	LPE	22	5	0	0.00629234	0.00632679	0.00681719	0.00469271	0.00513527	0.00532358	0.00649431	0.00538913	0.00241039	0.00228778	0.0023976	0.00215811	0.00295317	0.00179529	0.00402382	0.00149018
LPE 22:6;0	lyso	LPE	22	6	0	0.046476	0.0418973	0.0538872	0.0325375	0.04505	0.055177	0.048164	0.0351185	0.0403969	0.0383346	0.0370957	0.0296074	0.0553465	0.0348706	0.0571269	0.0333075
LPE 24:4;0	lyso	LPE	24	4	0	0.00121901	0	0.00128055	0	0.000905109	0.000956776	0.000974656	0	0.000455327	0	0.000618045	0.000490328	0	0	0	0
LPE O-16:0;0	lyso	LPE O-	16	0	0	0.00184813	0.000819678	0.00115473	0.0011593	0.00135575	0.000991528	0.000844363	0.00163522	0.000382851	0	0.000393701	0	0	0.000457407	0.000519425	0
LPE O-16:1;0	lyso	LPE O-	16	1	0	0.0354056	0.0156929	0.0207605	0.0234626	0.0247067	0.0225045	0.0209228	0.0323908	0.00958173	0.00886642	0.00878227	0.00876393	0.0102278	0.0111085	0.0121984	0.0115571
LPE O-16:2;0	lyso	LPE O-	16	2	0	0.00120443	0.000860388	0.000661742	0.000621283	0.000647487	0.000740933	0	0.00100188	0	0	0	0	0	0	0	0
LPE O-18:0;0	lyso	LPE O-	18	0	0	0.00163322	0.00106851	0.00129351	0.00144614	0.00130515	0.00121309	0.0013697	0.00179506	0.000734852	0.000592979	0.000699777	0.000684215	0.000801418	0.000781461	0.000829312	0.000847011
LPE O-18:1;0	lyso	LPE O-	18	1	0	0.0242946	0.0147348	0.0182678	0.0193735	0.021542	0.0195233	0.0185952	0.0236913	0.014395	0.0125505	0.0138551	0.0120214	0.0152369	0.0186949	0.0194582	0.0192321
LPE O-20:1;0	lyso	LPE O-	20	1	0	0.00136596	0.00103981	0.00114678	0.00121896	0.00134812	0.00104179	0.00134354	0.00138606	0.000780033	0.000615031	0.000694814	0.000750273	0.000958955	0.0010385	0.00122144	0.00112031
LPE O-20:2;0	lyso	LPE O-	20	2	0	0.000967317	0	0.000787989	0.000765229	0.000761799	0.00092888	0	0	0.00077525	0.000656959	0.000740448	0.000634695	0	0.00102783	0.00109368	0.00126541
LPI 18:0;0	lyso	LPI	18	0	0	0.0252729	0.0269039	0.0320776	0.0211719	0.0153151	0.0153992	0.0114926	0.0223163	0.0208024	0.0220456	0.0259324	0.020622	0.0108314	0.0182214	0.0101678	0.0233951
