# Supplementary material for: Nonvesicular lipid transfer drives myelin growth in the central nervous system
Source: Nat Commun. 2024 Nov 11;15:9756. doi: 10.1038/s41467-024-53511-y (PMC11554831; doi:10.1038/s41467-024-53511-y)
Supplement: Supplementary file 8 — Supplementary Dataset 2 [file 41467_2024_53511_MOESM8_ESM.xlsx]

## Sheet: 1. Top200 proteins (Intensity)
LFQ intensity KO_1	LFQ intensity KO_2	LFQ intensity KO_3	LFQ intensity KO_4	LFQ intensity WT_1	LFQ intensity WT_2	LFQ intensity WT_3	LFQ intensity WT_4	N: Intensity	T: Protein names	T: Gene names
37.1233	37.7519	36.5419	37.1417	38.1465	37.3226	37.2946	37.3403	2727600000000		Mbp
36.7742	37.3143	36.1684	36.1232	37.7146	37.14	36.2083	37.5478	1928400000000	Myelin proteolipid protein	Plp1
35.7939	36.5022	35.557	35.5219	36.2296	36.1599	35.6765	35.8721	928080000000	Myelin-oligodendrocyte glycoprotein	Mog
36.2563	36.0895	35.383	35.3061	36.153	35.9172	35.8657	36.4314	921580000000	2,3-cyclic-nucleotide 3-phosphodiesterase	Cnp
35.5348	35.3538	35.6932	35.5459	35.8593	35.9001	35.4852	35.7669	816610000000	Sodium/potassium-transporting ATPase subunit alpha-3	Atp1a3
35.8479	34.7249	35.5207	34.42	34.4586	34.6335	34.4415	34.2826	618720000000	Tubulin beta-4B chain	Tubb4b
35.7429	35.1072	35.5148	34.4889	34.6874	34.653	34.6273	34.4351	542540000000	Tubulin alpha-1A chain;Tubulin alpha-3 chain	Tuba1a
34.567	35.6433	34.3542	34.6628	35.4796	34.8154	34.2478	34.8297	433500000000	Myelin-associated oligodendrocyte basic protein	Mobp
34.4252	35.2119	33.6106	33.9163	34.893	34.2267	34.0203	34.4316	306230000000	Claudin-11	Cldn11
34.2706	34.4871	33.6446	33.678	33.8996	33.8166	33.6814	33.6172	260800000000	Actin, cytoplasmic 2;Actin, cytoplasmic 2, N-terminally processed	Actg1
33.3979	33.7221	33.8178	33.9405	34.1824	34.6097	34.1215	34.0096	247430000000	Sodium/potassium-transporting ATPase subunit beta-1	Atp1b1
32.8086	34.3262	32.6788	33.2906	33.9353	33.8049	33.6776	34.1403	193790000000	Protein kinase C;Protein kinase C gamma type	Prkcg
32.7977	33.0838	32.995	32.8107	33.4289	33.5718	33.7109	33.0674	168400000000	ATP synthase subunit beta, mitochondrial	Atp5b
33.4955	33.683	33.4515	32.8503	33.2416	33.5894	33.715	32.7943	162410000000	Myelin-associated glycoprotein	Mag
31.4121	33.6071	32.2623	33.6904	33.792	33.7693	33.5264	33.968	158680000000	Annexin;Annexin A6	Anxa6
33.1706	33.8519	32.9356	32.2945	33.0702	33.6368	33.6822	32.1547	156860000000	Tetraspanin;CD81 antigen	Cd81
32.9363	33.3268	33.2542	33.1603	33.0391	33.0619	32.9518	33.1534	156240000000	Syntaxin-binding protein 1	Stxbp1
32.77	32.8305	33.2453	33.027	33.4342	33.4625	33.348	32.5723	146790000000	ATP synthase subunit alpha, mitochondrial;ATP synthase subunit alpha	Atp5a1
33.3103	33.096	32.6805	32.8113	32.8497	33.1004	33.0681	33.0555	135240000000	Guanine nucleotide-binding protein G(o) subunit alpha	Gnao1
30.8334	32.8531	31.1832	33.5956	32.6755	33.3252	33.7556	32.4083	135150000000	Creatine kinase U-type, mitochondrial	Ckmt1
32.9608	32.7648	33.0955	32.6644	33.087	33.2902	33.276	32.3779	125250000000	ADP/ATP translocase 1	Slc25a4
32.9326	32.8825	32.4969	31.7126	32.517	32.5465	32.5628	32.109	91409000000	Immunoglobulin superfamily member 8	Igsf8
32.9632	32.0342	32.7285	31.2668	31.3682	32.0707	31.1546	32.0148	74528000000	Tubulin beta-4A chain	Tubb4a
32.1576	32.5114	32.3034	31.7175	32.1047	32.1708	32.2533	31.6843	71447000000	Ras-related C3 botulinum toxin substrate 1	Rac1
32.3077	32.3137	32.1005	31.9069	32.1801	31.6576	31.8213	32.0521	67193000000	Unconventional myosin-Id	Myo1d
32.3979	32.4004	32.0788	32.1989	31.9032	31.6069	31.6483	31.9131	66508000000	Choline transporter-like protein 1	Slc44a1
32.1184	32.0865	31.451	32.2123	31.7604	31.8313	32.0163	31.5925	64229000000		2007-09-01
31.6704	32.0599	32.397	32.8201	31.4039	31.2047	31.047	32.0154	63756000000	Elongation factor 1-alpha;Elongation factor 1-alpha 1	Eef1a1
32.1097	32.2277	31.9257	31.8936	32.053	31.8491	31.4946	32.0523	60916000000		Nfasc
30.1388	32.2416	30.0337	32.4442	31.9025	32.0834	32.3462	32.2264	60798000000		Dock9
30.1419	31.9218	31.0729	32.6995	31.2484	31.9096	32.4847	32.7004	59764000000	Hemoglobin subunit alpha	haemaglobin alpha 2
31.8084	31.3703	32.2505	31.5804	31.5062	31.9257	31.588	32.04	57671000000	Spectrin alpha chain, non-erythrocytic 1	Sptan1
30.6739	32.0374	30.0656	32.1924	31.6714	31.9919	32.0804	32.8005	53909000000	PH and SEC7 domain-containing protein 3	Psd3
31.068	32.2807	31.3569	31.7095	32.2468	31.7578	31.6301	32.7372	53468000000	Brain acid soluble protein 1	Basp1
32.0673	31.3092	32.2061	30.8773	30.7649	31.0531	31.4007	30.9081	51897000000	Tubulin beta-3 chain	Tubb3
31.1523	31.9756	31.7785	31.3267	31.7608	31.4338	31.6203	31.8539	49193000000	CD9 antigen	Cd9
31.531	31.4986	31.8584	31.254	31.5601	31.5752	31.3877	31.4667	48988000000	Contactin-1	Cntn1
31.9654	31.6051	32.3966	31.7857	31.0616	30.8873	31.0108	30.6949	48772000000	Glutamine synthetase	Glul
32.4206	31.8215	31.2442	32.1415	31.058	31.3841	31.1036	31.8044	48538000000	Cytochrome c, somatic	Cycs
31.2024	30.9813	31.4938	31.3535	31.6889	31.8828	31.7108	31.8977	48401000000	Calcium-transporting ATPase	Atp2b2
31.1597	31.003	31.1656	20.6582	31.8064	30.7949	30.7562	32.2403	47578000000	Serine/threonine-protein kinase OSR1	Oxsr1
31.7645	31.3974	31.7619	31.3223	31.4069	31.2776	31.1872	31.7636	46515000000	Solute carrier family 12 member 2	Slc12a2
31.9413	31.7694	31.1825	31.1434	31.5247	31.3178	31.3468	31.5657	46306000000	Guanine nucleotide-binding protein G(q) subunit alpha	Gnaq
31.4965	31.4875	31.3674	31.7519	31.2464	31.2958	31.2413	31.6273	45434000000	Pyruvate kinase PKM	Pkm
31.5557	31.8675	30.9443	30.9966	32.0119	31.947	31.5483	31.5672	44532000000	Thy-1 membrane glycoprotein	Thy1
31.4931	31.113	31.8502	31.6029	30.9738	31.2586	30.9519	31.8483	43654000000	Fructose-bisphosphate aldolase;Fructose-bisphosphate aldolase A	Aldoa
31.709	31.8163	31.7434	31.9035	31.5862	31.723	31.3755	31.7523	42085000000	Glutathione peroxidase;Phospholipid hydroperoxide glutathione peroxidase, mitochondrial	Gpx4
32.1024	31.0931	32.084	30.5957	31.1797	30.4665	30.7995	31.3776	40809000000	Breast carcinoma-amplified sequence 1 homolog	Bcas1
30.6483	31.0841	31.0997	31.7325	31.5264	31.4596	31.2662	31.8511	40802000000	Calmodulin-like protein 3	Calm1
31.2655	31.2784	31.2041	31.39	31.148	31.1796	31.3067	31.7307	40644000000	Heat shock cognate 71 kDa protein	Hspa8
30.0046	31.8813	30.2431	32.1751	31.1082	30.9838	30.8479	32.4235	40035000000	Nucleoside diphosphate kinase;Nucleoside diphosphate kinase B	Gm20390
31.275	31.2227	31.5908	31.1989	30.9441	31.1426	31.1535	31.0289	39035000000	Clathrin heavy chain;Clathrin heavy chain 1	Cltc
31.1019	31.3498	30.7342	31.3508	30.9093	31.1343	31.2563	31.4699	38860000000
31.3744	31.7526	30.8039	31.8614	30.5661	30.5391	31.0388	31.8423	38848000000	Moesin	Msn
31.312	32.2235	30.9939	30.4948	31.588	31.5796	30.9608	31.1168	38559000000	Junctional adhesion molecule C	Jam3
30.7257	30.3788	30.4567	30.3592	31.2012	31.3261	31.5319	30.0536	38391000000	Cytochrome c oxidase subunit 2	mt-Co2
30.6926	30.5702	30.6212	31.5358	30.8366	31.5627	31.8281	30.9165	37953000000	Sodium/potassium-transporting ATPase subunit alpha-2	Atp1a2
31.3202	31.5401	31.1688	31.2573	31.3725	30.9735	31.0168	31.279	37578000000	Dual specificity protein phosphatase 15	Dusp15
30.8163	31.1906	31.3086	31.0099	31.6632	31.662	31.2968	30.8804	37566000000	Cytochrome b-c1 complex subunit 2, mitochondrial	Uqcrc2
31.2034	30.8647	31.0899	30.8887	31.409	31.5636	31.3159	30.6406	36649000000	Phosphate carrier protein, mitochondrial	Slc25a3
30.4112	30.9611	30.3101	31.0217	31.1891	31.7086	31.7014	30.8028	35863000000	Hexokinase;Hexokinase-1	Hk1
30.7494	31.5779	30.5663	30.8245	31.1031	31.1928	31.1573	31.0931	34487000000	Vesicle-fusing ATPase	Nsf
31.0572	30.9529	31.361	31.2771	30.6981	30.5478	30.689	31.0451	33289000000	Dihydropyrimidinase-related protein 2	Dpysl2
30.8347	30.0841	29.801	30.0785	30.9354	31.4744	31.8376	30.3686	33113000000	Histone H4	Hist2h4
30.9931	31.2104	30.4122	31.2709	30.9031	30.8577	30.8939	31.3625	32898000000		2008-09-01
31.0788	31.1604	30.7195	30.2744	31.2593	31.1695	31.1839	30.6108	32233000000	Guanine nucleotide-binding protein G(I)/G(S)/G(O) subunit gamma-12	Gng12
30.7785	30.7045	30.7506	29.9642	31.3168	31.7228	30.9787	30.8935	31206000000	Cytochrome c oxidase subunit 4 isoform 1, mitochondrial	Cox4i1
30.3676	31.0253	31.3481	30.9852	31.0185	30.8292	30.8991	31.4164	31194000000	Synapsin-1	Syn1
30.8112	30.8725	31.0757	30.8497	31.1072	31.1513	30.958	30.9375	31079000000		Ncam1
30.493	30.6382	30.713	30.6363	30.874	31.1734	30.8827	31.0182	30537000000	Neuronal membrane glycoprotein M6-b	Gpm6b
30.8068	30.8897	31.2001	30.8755	31.0565	30.848	30.8199	31.5165	30294000000	Gelsolin	Gsn
31.1264	31.0807	30.7236	30.9714	30.993	31.2195	30.7122	30.746	29728000000	Rho-related GTP-binding protein RhoG	Rhog
30.1393	30.9173	30.7528	31.0304	30.3899	30.2452	30.9766	30.8697	29722000000	Creatine kinase B-type	Ckb
30.0543	31.2695	30.0798	31.7081	30.4043	30.7255	30.7358	31.3847	29485000000	1-phosphatidylinositol 4,5-bisphosphate phosphodiesterase beta-1;Phosphoinositide phospholipase C	Plcb1
30.403	31.2563	30.4989	31.1041	30.6473	30.7915	30.7867	31.1954	29391000000	Hippocalcin-like protein 1	Hpcal1
30.5601	30.9575	30.8264	31.1171	31.099	30.6982	30.6806	31.2656	28671000000	Transketolase	Tkt
30.5229	31.0996	30.277	31.0598	31.0378	31.1319	30.8521	31.0733	28307000000	Cell adhesion molecule 4	Cadm4
30.7023	30.4541	30.6657	31.1731	30.4955	30.8925	30.8301	30.8284	27727000000	Glucose-6-phosphate isomerase	Gpi
30.4551	29.4676	30.0592	30.9843	30.3747	31.0314	31.7484	30.6809	27563000000	Amino acid transporter;Excitatory amino acid transporter 2	Slc1a2
31.8163	28.851	32.2657	29.2128	29.6493	30.0213	29.2941	29.9798	27418000000	Neurofilament medium polypeptide	Nefm
30.2645	30.5108	30.9736	30.5983	31.3269	30.98	30.77	30.5365	27242000000	ATP synthase subunit O, mitochondrial	Atp5o
30.7253	31.1099	30.7078	30.929	30.615	30.3594	30.4652	30.6233	27078000000	Protein-arginine deiminase type-2	Padi2
29.8284	30.3961	30.5639	29.9923	31.306	31.2613	30.9942	30.0404	26976000000	Cytochrome b-c1 complex subunit 1, mitochondrial	Uqcrc1
31.8246	28.3213	32.0109	28.7486	29.6364	29.9428	29.3071	30.2847	26384000000	Neurofilament light polypeptide	Nefl
30.361	31.1779	30.8785	30.73	30.2844	30.5548	29.9739	30.2206	25879000000	CKLF-like MARVEL transmembrane domain-containing protein 5	Cmtm5
29.9088	30.2483	31.2222	31.0123	30.6355	30.1821	30.4664	30.9161	25412000000	Malate dehydrogenase, mitochondrial	Mdh2
30.322	30.184	30.488	30.0045	31.0911	31.1437	30.8143	30.3369	25358000000	NADH-ubiquinone oxidoreductase 75 kDa subunit, mitochondrial	Ndufs1
31.2722	30.5368	30.7742	30.5943	30.4548	30.6478	30.5974	30.3124	25132000000	Guanine nucleotide-binding protein G(i) subunit alpha-1	Gnai1
30.7384	31.0438	30.0898	31.0865	30.4425	30.3457	30.6597	30.9043	25113000000	Radixin	Rdx
30.3455	30.2902	30.4104	30.2749	30.9527	31.2481	30.9025	29.9627	24620000000	Calcium-binding mitochondrial carrier protein Aralar1	Slc25a12
30.1234	30.2694	30.6765	30.1563	30.8623	31.0256	30.8599	30.8133	24572000000	Neuronal membrane glycoprotein M6-a	Gpm6a
30.3589	29.7796	29.2013	29.0128	30.6081	31.0483	31.3664	30.0938	24335000000	Histone H2B;Histone H2B type 1-P;Histone H2B type 1-K;Histone H2B type 1-B;Histone H2B type 1-F/J/L;Histone H2B type 1-C/E/G;Histone H2B type 2-B;Histone H2B type 1-H;Histone H2B type 1-M;Histone H2B type 1-A	Hist1h2bj
30.2471	30.5864	30.7133	30.1627	30.9472	31.0974	30.7376	30.2807	23894000000	Voltage-dependent anion-selective channel protein 2	Vdac2
30.5819	30.5044	30.0696	29.3759	31.0555	30.9773	30.9926	30.4302	23540000000	Cell cycle exit and neuronal differentiation protein 1	Cend1
30.3665	30.8218	30.6191	30.56	30.6607	30.151	30.3867	30.5635	23307000000	14-3-3 protein zeta/delta	Ywhaz
31.5198	29.8829	31.1708	30.5216	30.1616	29.8267	30.0906	29.4301	23123000000	Tubulin alpha-4A chain	Tuba4a
30.1547	30.1518	30.1117	29.6039	30.6767	31.0791	30.878	30.2202	22916000000	MICOS complex subunit Mic60	Immt
29.9031	30.6599	29.6371	30.8837	30.7728	30.8021	30.6713	31.0786	22643000000	Dedicator of cytokinesis protein 10	Dock10
32.0313	30.2984	30.4797	29.6141	29.4053	30.1232	29.3794	28.9372	22346000000	Dynein light chain 2, cytoplasmic	Dynll2
29.5933	30.7889	29.5866	31.0866	31.1361	31.0664	31.4924	31.9421	22254000000	Serum albumin	Alb
30.5807	30.6863	30.4951	30.2028	29.9952	30.2901	30.2933	29.5872	21813000000	Sodium/potassium-transporting ATPase subunit beta-3	Atp1b3
30.9866	30.1587	30.6046	30.0439	30.3389	30.3909	30.3092	30.2758	21779000000	Citrate synthase, mitochondrial;Citrate synthase	Cs
30.3428	30.8591	30.4389	30.5878	29.9919	29.99	30.3789	30.262	21638000000	Transitional endoplasmic reticulum ATPase	Vcp
31.4718	30.4035	31.0959	30.1506	28.3777	29.3979	30.026	28.4579	21151000000	Tubulin alpha-1B chain	Tuba1b
30.2637	30.7294	30.1731	29.8759	30.882	30.6524	30.6051	30.974	20906000000	Neuromodulin	Gap43
30.7052	30.2075	30.4775	30.1879	29.9347	30.5192	30.2013	30.3424	20496000000	Copine-6	Cpne6
29.9864	30.5555	29.7297	30.831	30.2844	30.0691	30.4262	30.4975	20341000000	Septin-2	2002-09-01
29.9835	30.1155	30.3955	30.4082	29.4226	30.0491	30.2437	29.4463	20287000000	ADP-ribosylation factor 1;ADP-ribosylation factor 3	Arf3
30.0753	30.5522	30.1924	30.6119	29.8647	30.0007	30.2423	30.3307	20234000000	EH domain-containing protein 3	Ehd3
29.8507	30.5783	30.1282	31.7817	29.4806	29.2734	30.37	30.1442	19928000000	Tubulin polymerization-promoting protein	Tppp
30.5334	30.8095	30.4938	30.0212	30.4397	30.2395	30.2127	30.5739	19669000000	Limbic system-associated membrane protein	Lsamp
29.1759	30.7546	30.2661	31.0897	30.5565	29.9114	29.6331	30.9485	19408000000	Peroxiredoxin-1	Prdx1
30.2223	31.1099	30.1993	31.0656	29.667	29.9896	28.8949	30.2702	19374000000	Ubiquitin-40S ribosomal protein S27a;Ubiquitin;40S ribosomal protein S27a;Ubiquitin-60S ribosomal protein L40;Ubiquitin;60S ribosomal protein L40;Polyubiquitin-B;Ubiquitin;Polyubiquitin-C;Ubiquitin;Ubiquitin-related 1;Ubiquitin-related 2	Rps27a
31.1722	29.3012	31.3303	29.2758	29.4369	29.4592	29.2818	29.5819	18906000000	Microtubule-associated protein 1A;MAP1A heavy chain;MAP1 light chain LC2	Map1a
30.633	30.3783	30.3364	29.8708	30.2608	29.9201	29.8779	30.0084	18180000000	Myosin-14	Myh14
29.239	29.9614	30.313	31.0952	29.553	29.8521	29.6211	30.4551	17850000000	Synaptotagmin-1	Syt1
29.7626	30.1065	30.2608	30.2302	30.2807	30.312	29.7943	30.8111	17660000000	Band 4.1-like protein 3;Band 4.1-like protein 3, N-terminally processed	Epb41l3
29.3448	29.7372	29.2628	29.0785	30.4415	30.7843	30.5066	30.0818	17179000000	Cytochrome c oxidase subunit 6C	Cox6c
29.8373	29.9929	30.2673	29.8978	29.6718	29.7842	29.8737	30.1673	17109000000	Ras-related protein Rab-1A	Rab1
30.2828	30.268	30.1079	29.9898	29.9097	29.7011	30.1011	29.2231	16831000000	Ectonucleotide pyrophosphatase/phosphodiesterase family member 6	Enpp6
30.3692	30.0729	30.0767	30.2197	30.068	30.3077	30.3295	29.9221	16652000000	AP-2 complex subunit alpha-1	Ap2a1
29.7511	29.5861	30.0103	29.494	30.2768	30.7153	29.9882	29.9309	16230000000	Voltage-dependent anion-selective channel protein 3	Vdac3
29.1693	29.4302	29.4704	29.458	30.52	30.5486	30.2541	30.0508	15354000000	Succinate dehydrogenase [ubiquinone] flavoprotein subunit, mitochondrial	Sdha
29.7631	30.2299	30.931	29.0675	30.1769	29.3147	29.5079	29.5153	15074000000	Tetraspanin;CD82 antigen	Cd82
29.4738	29.8757	29.8709	30.2614	29.6744	29.8147	29.6025	30.3259	14974000000	Isocitrate dehydrogenase [NAD] subunit, mitochondrial	Idh3b
29.7583	30.1513	29.6345	29.8022	29.9924	29.5827	29.6409	30.1498	14552000000	Disheveled-associated activator of morphogenesis 2	Daam2
29.5413	30.1774	29.9084	29.6806	30.1441	29.8561	29.4639	29.9344	14359000000	Gap junction gamma-3 protein	Gjc3
30.4966	29.2296	30.9572	28.97	29.0412	29.1791	28.9738	29.5563	14345000000	Microtubule-associated protein 1B;MAP1B heavy chain;MAP1 light chain LC1	Map1b
29.1061	29.2013	29.4983	29.686	29.4065	30.4846	30.0079	29.7212	14300000000	Sodium/potassium-transporting ATPase subunit beta-2	Atp1b2
30.0501	30.3112	29.9106	29.4107	29.8326	29.7557	29.6623	29.2287	14250000000	Aldehyde dehydrogenase;Aldehyde dehydrogenase family 3 member B1	Aldh3b1
29.6923	30.3182	29.0658	29.8952	29.7988	29.8218	29.755	29.9217	14228000000	Septin-4	2004-09-01
29.4945	29.2657	29.6276	29.3415	29.9379	29.9376	30.3983	29.6073	14176000000	Cytochrome c1, heme protein, mitochondrial	Cyc1
30.0926	29.9983	30.0034	29.6798	29.4212	29.8634	29.7349	28.8975	14153000000	GTPase HRas;GTPase HRas, N-terminally processed	Hras
30.3477	30.04	29.3773	29.6747	29.9886	30.2884	29.2011	30.2506	13684000000	Plasmolipin	Pllp
29.5365	30.8898	28.7092	29.602	26.8126	30.7922	29.6581	20.1041	13663000000
30.0471	30.1483	29.5105	28.7883	30.0807	29.9691	29.7219	29.9197	13629000000	Guanine nucleotide-binding protein subunit alpha-11	Gna11
30.4497	29.8767	29.69	29.0667	29.1005	29.5327	29.3335	29.4636	13585000000	T-complex protein 1 subunit gamma	Cct3
29.7182	28.7627	29.3736	29.6326	29.6744	30.406	29.8727	29.3894	13523000000	Calcium/calmodulin-dependent protein kinase type II subunit beta	Camk2b
26.5434	30.3933	27.985	29.8194	30.27	29.8203	30.2641	30.6874	13519000000	Enoyl-CoA hydratase, mitochondrial	Echs1
29.2526	29.1793	29.0154	28.9206	30.3368	30.8097	31.0508	29.2851	13509000000	Histone H3.3;Histone H3.3C;Histone H3	H3f3a
28.8933	29.9879	28.9975	29.1462	30.6401	28.8973	28.9118	27.8556	13392000000		Mbp
28.5873	29.4018	29.1606	28.9556	30.1125	29.9442	30.2644	29.8332	13284000000	Cytochrome c oxidase subunit 5A, mitochondrial	Cox5a
29.5246	29.8366	29.7988	29.472	29.5701	29.4848	29.3682	29.7649	12992000000	Ras-related protein Rab-2A	Rab2a
29.9266	30.0153	28.9379	29.538	29.3192	29.3152	29.6941	29.796	12822000000	Transforming protein RhoA;Rho-related GTP-binding protein RhoC	Rhoa
28.6773	29.835	29.3621	30.3277	29.4516	29.396	29.7278	29.9203	12724000000	Alpha-enolase	EG433182
30.2662	28.6539	29.957	29.1948	29.2692	29.5769	29.5322	29.0915	12671000000	Sarcoplasmic/endoplasmic reticulum calcium ATPase 2	Atp2a2
29.122	30.1257	29.4016	30.3615	28.8586	29.1249	29.56	30.0113	12337000000	Ezrin	Ezr
30.5182	29.0987	30.2915	29.0291	28.733	28.8017	29.1285	29.3443	12238000000	Fatty acid synthase;[Acyl-carrier-protein] S-acetyltransferase;[Acyl-carrier-protein] S-malonyltransferase;3-oxoacyl-[acyl-carrier-protein] synthase;3-oxoacyl-[acyl-carrier-protein] reductase;3-hydroxyacyl-[acyl-carrier-protein] dehydratase;Enoyl-[acyl-carrier-protein] reductase;Oleoyl-[acyl-carrier-protein] hydrolase	Fasn
29.2867	29.5677	29.894	30.1346	28.9213	29.3864	29.365	29.6595	12126000000	Synapsin-2	Syn2
28.834	29.329	29.5294	29.4244	29.8943	29.7964	29.5271	29.9662	11981000000	Neuroplastin	Nptn
28.3221	29.6949	29.0958	30.4893	29.2041	29.5786	29.1439	30.3286	11872000000	Beta-hexosaminidase;Beta-hexosaminidase subunit beta	Hexb
22.8488	22.8022	22.6987	22.2146	22.4778	21.8541	20.8944	30.3396	11840000000	Keratin, type II cytoskeletal 2 oral	Krt76
28.7165	29.2294	28.0636	29.6189	29.7476	29.8684	30.0099	29.5111	11297000000	Non-specific serine/threonine protein kinase;Serine/threonine-protein kinase MRCK beta	Cdc42bpb
28.3576	29.0907	29.4458	29.3146	30.1769	29.7968	29.4973	29.7113	11265000000	Cytochrome b-c1 complex subunit Rieske, mitochondrial;Cytochrome b-c1 complex subunit 11	Uqcrfs1
28.8444	28.9812	29.599	28.7508	29.9557	30.2879	29.7315	28.1373	11030000000	ATP synthase subunit g, mitochondrial	Atp5l
28.5198	28.9038	29.5721	29.0746	29.3133	29.9415	30.0073	28.8635	11016000000	Cell adhesion molecule 3	Cadm3
29.2933	29.1132	28.9553	28.1001	29.75	29.8735	29.8526	28.5912	10920000000	ATP synthase subunit f, mitochondrial	Atp5j2
29.9348	29.3262	29.1277	29.4991	29.4992	29.6382	29.1285	29.5555	10912000000	Band 4.1-like protein 2	Epb4.1l2
29.5259	29.2879	29.2548	29.333	29.2531	29.4377	29.4169	29.2246	10838000000	AP complex subunit beta;AP-2 complex subunit beta	Ap2b1
29.0162	29.051	29.0976	28.8244	29.6543	29.61	29.3272	29.1096	10819000000	NADH dehydrogenase [ubiquinone] iron-sulfur protein 2, mitochondrial	Ndufs2
29.8453	29.4834	29.1755	28.6387	29.7824	29.5307	29.2121	29.7259	10810000000	Ras-related protein R-Ras2	Rras2
28.6712	29.9644	29.1691	29.0094	29.7229	29.2599	29.7051	29.4668	10789000000	Protein kinase C;Protein kinase C alpha type	Prkca
29.2377	28.6243	29.4163	29.3619	29.3001	29.5298	29.3627	29.3124	10405000000	Plasma membrane calcium-transporting ATPase 1	Atp2b1
28.9486	29.8115	29.3076	29.188	29.3561	29.169	29.419	29.6498	10319000000	14-3-3 protein gamma;14-3-3 protein gamma, N-terminally processed	Ywhag
29.5213	29.5172	29.0888	28.6975	29.813	29.3412	29.2157	29.2881	10289000000	Disheveled-associated activator of morphogenesis 1	Daam1
28.7556	28.6976	29.2424	29.2833	29.493	29.8994	29.8005	29.4469	10266000000	4F2 cell-surface antigen heavy chain	Slc3a2
29.8307	29.8464	28.7186	29.681	28.7957	29.2248	29.6189	28.8093	10193000000	Cell division control protein 42 homolog	Cdc42
28.9018	29.2129	29.6592	29.3124	29.0511	28.706	29.3892	27.9243	10099000000	Ras-related protein Ral-A	Rala
29.208	29.5983	29.6116	29.3729	29.226	29.0255	28.7603	29.7196	10057000000	Ras-related protein Rab-7a	Rab7
28.893	29.5074	29.36	29.3566	29.4379	29.3856	29.3754	29.4473	10012000000	Heat shock protein HSP 90-alpha	Hsp90aa1
28.3914	28.5294	29.5872	29.0631	29.7184	29.4983	29.9383	28.577	10006000000	ATP synthase subunit d, mitochondrial	Atp5h
29.8079	29.9474	29.6354	28.4392	28.9441	29.2787	29.3573	28.0368	9861100000	Opalin	Opalin
29.0721	28.7916	29.7058	28.7629	28.9714	29.5088	28.8386	29.3147	9854300000	Cell adhesion molecule 2	Cadm2
29.0959	29.3151	29.2477	29.5384	29.4601	29.0246	29.2769	29.8282	9699800000	Ras-related protein Rab-35	Rab35
28.7395	29.517	29.122	29.0013	29.4326	29.4078	29.5805	29.4757	9682000000	Glutamate dehydrogenase 1, mitochondrial	Glud1
29.197	29.5116	29.1428	29.7145	28.9311	29.4591	29.0436	28.7962	9589300000	ADP-ribosylation factor 6	Arf6
27.9862	29.1067	28.8681	28.3802	29.7652	29.7855	29.9129	28.9498	9540600000	Cytochrome c oxidase subunit 6A, mitochondrial;Cytochrome c oxidase subunit 6A1, mitochondrial	Cox6a1
28.7295	28.7235	28.6451	28.6982	29.3965	29.7879	29.7443	29.0132	9533600000	Dynamin-like 120 kDa protein, mitochondrial;Dynamin-like 120 kDa protein, form S1	Opa1
27.9939	29.2989	29.1584	29.0051	29.2561	29.0269	29.0822	29.4209	9522100000	Peptidyl-prolyl cis-trans isomerase;Peptidyl-prolyl cis-trans isomerase A;Peptidyl-prolyl cis-trans isomerase A, N-terminally processed	Ppia
30.345	27.5836	29.9942	28.3458	28.7445	28.9018	28.677	28.1455	9517400000	Inositol 1,4,5-trisphosphate receptor type 1	Itpr1
29.1641	29.1493	29.1019	29.1752	29.3394	29.2037	28.9201	29.2294	9502500000	Ras-related protein Rab-6A	Rab6a
28.5556	29.2843	29.2341	29.395	29.1137	28.4933	28.6884	29.8402	8982100000	Phosphoglycerate kinase 1;Phosphoglycerate kinase	Pgk1
29.1565	29.4825	28.8659	29.4087	28.6329	28.8043	29.3236	29.1561	8958300000	Rab GDP dissociation inhibitor beta	Gdi2
28.7993	29.1772	29.0029	29.3181	29.5532	28.6592	29.0352	29.693	8944300000	Synaptophysin-like protein 1	Sypl
28.8948	28.8205	29.0709	28.1682	29.6222	29.999	29.3735	28.4631	8878100000	NADH dehydrogenase [ubiquinone] 1 beta subcomplex subunit 4	Ndufb4
28.6583	29.2349	29.2741	29.1956	29.3539	29.3435	29.1277	29.1976	8872900000	Contactin-associated protein-like 2	Cntnap2
27.6765	29.3556	27.7829	29.8546	28.6646	29.1878	29.4764	29.5807	8836700000	Brain-specific angiogenesis inhibitor 1-associated protein 2	Baiap2
29.4959	29.0953	29.5022	29.3695	28.7277	28.8202	28.8822	29.0347	8795800000	Ras-related protein Rab-5C	Rab5c
28.2064	29.03	27.7677	28.916	29.1034	29.5298	29.4545	29.8384	8755600000		Adap1
28.6733	29.107	29.2008	28.7389	29.5174	29.4268	29.419	28.2581	8593600000	NADH dehydrogenase [ubiquinone] iron-sulfur protein 3, mitochondrial	Ndufs3
29.0778	29.3774	29.1576	28.7248	29.4784	28.7809	29.0435	28.9101	8561400000	Tight junction protein ZO-2	Tjp2
29.2616	29.8002	29.1139	29.6576	28.3948	27.7621	28.5133	28.9704	8409300000	Gap junction beta-1 protein	Gjb1
28.2782	28.6208	28.5149	29.1325	28.8966	29.6136	29.4767	28.5431	8352400000	Glycerol-3-phosphate dehydrogenase, mitochondrial;Glycerol-3-phosphate dehydrogenase	Gpd2
28.4873	29.1464	29.0114	28.9519	29.2233	29.299	29.1753	29.2128	8329300000	Potassium voltage-gated channel subfamily A member 1	Kcna1
29.9194	28.6042	29.8559	28.4305	28.3624	28.4182	28.4115	28.759	8295500000	14-3-3 protein theta	Ywhaq
29.3917	29.2053	29.2023	28.9166	29.2351	28.6891	28.7724	29.023	8214400000	Carbonic anhydrase 14	Ca14
29.0903	28.1486	28.7984	28.8126	29.4877	29.6046	29.1557	29.4058	8158800000	Mitochondrial glutamate carrier 1	Slc25a22
28.8384	28.6416	28.6893	28.705	29.2282	29.4433	29.4495	28.224	8068200000	Sideroflexin-3	Sfxn3
29.7034	28.7006	29.25	28.8384	28.4535	28.2495	28.4168	28.4831	8066900000	Saccharopine dehydrogenase-like oxidoreductase	Sccpdh
28.5356	29.3123	28.6652	29.1578	28.6668	29.2073	29.0723	29.0418	7881800000	Phosphoinositide phospholipase C	Plcb4

## Sheet: 2. up in cKO
C: Student's T-test Significant KO_WT	N: Intensity	N: -Log Student's T-test p-value KO_WT	N: Student's T-test Difference KO_WT	T: Gene names
+	2933400000	1.85287	4.27957	Rps25
+	368580000	2.58026	3.08057	Dars
+	291240000	2.15934	2.73772	Srgap2
+	460770000	2.18903	2.53261	Nras
+	205870000	3.01169	2.47776	Impa1
+	658740000	1.37482	2.35505	Klc1
+	274630000	1.85014	2.24855	Capn2
+	465610000	1.3602	2.24361	Actr1b
+	461140000	1.41819	2.20925	Tsc2
+	238770000	2.46594	2.20733	Psmd1
+	110600000	2.07354	2.18882	Spg20
+	1292400000	1.43245	2.15649	Anxa7
+	219790000	3.42556	2.1381	Vim
+	135830000	1.81516	2.00606	Dhrs7
+	250860000	1.31782	1.89722	Dpy19l1
+	737590000	1.46635	1.84525	Eml1
+	783750000	1.38766	1.83979	Ppp2r2a
+	602800000	1.58977	1.83637	Ephx1
+	294620000	2.58632	1.80996	C1qc
+	196630000	3.84704	1.80009	Dynlt3
+	286360000	1.64979	1.79069	Mospd2
+	788300000	2.29814	1.77052	Aars
+	287010000	1.65241	1.75894	Pip5k1a
+	113410000	1.50842	1.74398	Lpgat1
+	21151000000	1.85794	1.71559	Tuba1b
+	302290000	2.30642	1.69565	Trim3
+	120250000	2.03269	1.659	Ppp2r4
+	484070000	1.54325	1.64112	Ahsa1
+	47465000	1.34741	1.60067	Gamt
+	83040000	1.97386	1.57951	Trappc8
+	725670000	1.93811	1.53114	Adssl1
+	88636000	1.83007	1.5277	Ipo5
+	111760000	2.65962	1.51729	Prkaa1
+	371040000	2.47359	1.47186	G6pdx
+	86416000	2.02151	1.45469	Psmb5
+	109420000	1.31677	1.39476	Wasl
+	683330000	1.68812	1.33801	Psmd2
+	1366900000	1.52857	1.3184	Ptn
+	781960000	2.67724	1.29266	Hsd17b11
+	466010000	1.50182	1.2791	Actr10
+	111940000	1.32232	1.27029	Ablim1
+	585580000	1.55427	1.2488	C2cd2l
+	1452500000	1.66996	1.21292	Cct4
+	116730000	1.65787	1.21259	Slc6a6
+	268570000	1.63466	1.17916	Vps16
+	1361800000	1.59009	1.11616	Usp5
+	1182400000	1.66731	1.11221	Arl8b
+	1575300000	2.7881	1.10917	Hcn4
+	773070000	1.32076	1.07869	Ermp1
+	5431100000	2.02215	1.07569	Anxa5
+	194100000	1.31714	1.07092	Snx27
+	8409300000	1.90715	1.04819	Gjb1
+	48772000000	2.79709	1.02452	Glul
+	646100000	1.93823	1.0083	Wdr7
+	40339000	1.80171	1.00202	Ociad1

## Sheet: 3. down in cKO
C: Student's T-test Significant KO_WT	N: Intensity	N: -Log Student's T-test p-value KO_WT	N: Student's T-test Difference KO_WT	T: Gene names
+	4485100000	2.73271	-1.00025	Hist1h1c
+	8755600000	1.61268	-1.00147	Adap1
+	2920000000	1.72619	-1.00168	Ndufab1
+	222230000	1.69333	-1.01196	Shank2
+	13284000000	2.67295	-1.01225	Cox5a
+	1213100000	2.12973	-1.01261	Chchd6
+	9540600000	1.6488	-1.01805	Cox6a1
+	5410600000	1.33097	-1.02764	Dlg4
+	1191100000	2.41023	-1.03112	Slc8a2
+	5494600000	1.78788	-1.03282	Slc12a5
+	815830000	1.35875	-1.05251	mt-Nd5
+	3031700000	2.05199	-1.05652	Mpc2
+	2661600000	2.97487	-1.05809	Slc9a3r2
+	1028500000	3.6005	-1.06149	Atp2b2
+	1873300000	2.04205	-1.06692	Chchd3
+	1932200000	1.83407	-1.07381	Ndufa2
+	656750000	1.96544	-1.08333	mt-Nd2
+	17179000000	2.81125	-1.09773	Cox6c
+	2334600000	2.06739	-1.12175	Atp5j
+	44576000	1.64077	-1.12405	Bin1
+	22254000000	1.38597	-1.14541	Alb
+	1152600000	2.1663	-1.15538	Atad3
+	1932800000	1.71223	-1.15707	Syt6
+	24335000000	1.56183	-1.19101	Hist1h2bj
+	5647100000	2.6051	-1.20138	Atp5d
+	92874000	1.85701	-1.20741	Pam16
+	1615100000	2.33848	-1.24539	Ndufs6
+	824210000	2.91944	-1.25504	Timm9
+	123720000	2.03366	-1.26415	Cnksr2
+	13509000000	1.73606	-1.27861	H3f3a
+	281690000	1.42756	-1.31624	Slc38a2
+	158660000	1.30464	-1.36485	Nlgn2
+	92208000	2.24253	-1.47161	Higd1a
+	94702000	1.5617	-1.4758	Mark1
+	3209100000	1.36471	-1.49771	Gja1
+	118350000	1.63648	-1.50241	Erp29
+	99677000	2.01407	-1.52222	Grm2
+	154130000	1.64751	-1.59716	Carkd
+	176300000	2.2535	-1.65165	Plekhd1
+	3000500000	1.97753	-1.6621	Atp6v0c
+	178420000	1.30739	-1.69596	Cspg5
+	489450000	2.39581	-1.72945	Cpne2
+	157700000	1.56635	-1.7508	Tmeff2
+	4625600000	1.5024	-1.76236	Syngap1
+	499620000	1.74716	-1.77648	Gabrb2
+	186600000	1.80326	-1.90979	Bcl2l13
+	164850000	1.95201	-2.01214	Dlgap3
+	164100000	2.15928	-2.05609	Mlc1
+	358500000	1.34357	-2.12191	Ociad2
+	283400000	2.00035	-2.13242	Rps3a1
+	405110000	1.33811	-2.14905	Slc17a7
+	172670000	1.58634	-2.1543	Slc25a51
+	396780000	1.4738	-2.46929	Shank1
+	500910000	1.75119	-2.56381	Pafah1b2
+	475550000	1.6452	-2.77183	Fkbp8
+	357610000	1.6143	-2.81878	Serinc1
+	1957900000	4.3809	-6.08371	Gltp
