# Supplementary material for: Nonvesicular lipid transfer drives myelin growth in the central nervous system
Source: Nat Commun. 2024 Nov 11;15:9756. doi: 10.1038/s41467-024-53511-y (PMC11554831; doi:10.1038/s41467-024-53511-y)
Supplement: Supplementary file 9 — Supplementary Dataset 3 [file 41467_2024_53511_MOESM9_ESM.xlsx]

## Sheet: Annotation
MyList	Gene ID	Type	Tax ID	Homologene Gene ID	Homologene Gene Tax ID	Gene Symbol	Description	Biological Process (GO)	Kinase Class (UniProt)	mmu05132 Salmonella infection - Mus mus	mmu05022 Pathways of neurodegeneration	GO:1903829 positive regulation of protein	GO:0034389 lipid droplet organization	GO:0006520 amino acid metabolic process	mmu04140 Autophagy - animal - Mus muscu	GO:0008333 endosome to lysosome transport	GO:0006066 alcohol metabolic process	GO:1901699 cellular response to nitrogen	GO:0008610 lipid biosynthetic process	R-MMU-1632852 Macroautophagy	mmu04210 Apoptosis - Mus musculus (hous	GO:0016358 dendrite development
Rps25	75617	symbol	M. musculus	75617	M. musculus	Rps25	ribosomal protein S25	GO:0000028 ribosomal small subunit assembly;GO:0042255 ribosome assembly;GO:0042274 ribosomal small subunit biogenesis		0	0	0	0	0	0	0	0	0	0	0	0	0
Dars	226414	gene_synonym	M. musculus	226414	M. musculus	Dars1	aspartyl-tRNA synthetase 1	GO:0006422 aspartyl-tRNA aminoacylation;GO:0006418 tRNA aminoacylation for protein translation;GO:0043039 tRNA aminoacylation		0	0	0	0	1	0	0	0	0	0	0	0	0
Srgap2	14270	symbol	M. musculus	14270	M. musculus	Srgap2	SLIT-ROBO Rho GTPase activating protein 2	GO:0021816 extension of a leading process involved in cell motility in cerebral cortex radial glia guided migration;GO:0031269 pseudopodium assembly;GO:0021815 modulation of microtubule cytoskeleton involved in cerebral cortex radial glia guided migration		0	0	0	0	0	0	0	0	0	0	0	0	1
Nras	18176	symbol	M. musculus	18176	M. musculus	Nras	neuroblastoma ras oncogene	GO:0048642 negative regulation of skeletal muscle tissue development;GO:1901862 negative regulation of muscle tissue development;GO:0048641 regulation of skeletal muscle tissue development		0	1	0	0	0	1	0	0	0	0	0	1	0
Impa1	55980	symbol	M. musculus	55980	M. musculus	Impa1	inositol (myo)-1(or 4)-monophosphatase 1	GO:0006020 inositol metabolic process;GO:0046854 phosphatidylinositol phosphate biosynthetic process;GO:0019751 polyol metabolic process		0	0	0	0	0	0	0	1	0	1	0	0	0
Klc1	16593	symbol	M. musculus	16593	M. musculus	Klc1	kinesin light chain 1	GO:0035617 stress granule disassembly;GO:0032988 protein-RNA complex disassembly;GO:0035418 protein localization to synapse		1	1	0	0	0	0	1	0	0	0	0	0	0
Capn2	12334	symbol	M. musculus	12334	M. musculus	Capn2	calpain 2	GO:0150173 positive regulation of phosphatidylcholine metabolic process;GO:2001247 positive regulation of phosphatidylcholine biosynthetic process;GO:2001245 regulation of phosphatidylcholine biosynthetic process		0	1	0	0	0	0	0	0	1	0	0	1	0
Actr1b	226977	symbol	M. musculus	226977	M. musculus	Actr1b	ARP1 actin-related protein 1B, centractin beta			1	1	0	0	0	0	0	0	0	0	0	0	0
Tsc2	22084	symbol	M. musculus	22084	M. musculus	Tsc2	TSC complex subunit 2	GO:0044861 protein transport into plasma membrane raft;GO:0044860 protein localization to plasma membrane raft;GO:0048550 negative regulation of pinocytosis		0	0	0	0	0	1	0	0	1	0	0	0	0
Psmd1	70247	symbol	M. musculus	70247	M. musculus	Psmd1	proteasome (prosome, macropain) 26S subunit, non-ATPase, 1	GO:0043161 proteasome-mediated ubiquitin-dependent protein catabolic process;GO:0042176 regulation of protein catabolic process;GO:0010498 proteasomal protein catabolic process		0	1	0	0	0	0	0	0	0	0	0	0	0
Spg20	229285	gene_synonym	M. musculus	229285	M. musculus	Spart	spartin	GO:0048698 negative regulation of collateral sprouting in absence of injury;GO:0048669 collateral sprouting in absence of injury;GO:0048696 regulation of collateral sprouting in absence of injury		0	0	0	1	0	0	0	0	1	0	0	0	0
Anxa7	11750	symbol	M. musculus	11750	M. musculus	Anxa7	annexin A7	GO:0009992 intracellular water homeostasis;GO:0007207 phospholipase C-activating G protein-coupled acetylcholine receptor signaling pathway;GO:0099105 ion channel modulating, G protein-coupled receptor signaling pathway		0	1	1	0	0	0	1	0	1	0	0	0	0
Vim	22352	symbol	M. musculus	22352	M. musculus	Vim	vimentin	GO:0071225 cellular response to muramyl dipeptide;GO:1900147 regulation of Schwann cell migration;GO:0060020 Bergmann glial cell differentiation		0	0	0	0	0	0	0	0	1	0	1	0	0
Dhrs7	66375	symbol	M. musculus	66375	M. musculus	Dhrs7	dehydrogenase/reductase 7	GO:0042572 retinol metabolic process;GO:0001523 retinoid metabolic process;GO:0016101 diterpenoid metabolic process		0	0	1	0	0	0	0	1	0	0	0	0	0
Dpy19l1	244745	symbol	M. musculus	244745	M. musculus	Dpy19l1	dpy-19 like C-mannosyltransferase 1	GO:0018103 protein C-linked glycosylation;GO:0018211 peptidyl-tryptophan modification;GO:0018317 protein C-linked glycosylation via tryptophan		0	0	0	0	0	0	0	0	0	0	0	0	0
Eml1	68519	symbol	M. musculus	68519	M. musculus	Eml1	echinoderm microtubule associated protein like 1	GO:0007405 neuroblast proliferation;GO:0007052 mitotic spindle organization;GO:1902850 microtubule cytoskeleton organization involved in mitosis		0	0	0	0	0	0	0	0	0	0	0	0	0
Ppp2r2a	71978	symbol	M. musculus	71978	M. musculus	Ppp2r2a	protein phosphatase 2, regulatory subunit B, alpha	GO:0043278 response to morphine;GO:0014072 response to isoquinoline alkaloid;GO:0043279 response to alkaloid		0	1	0	0	0	1	0	0	0	0	1	0	0
Ephx1	13849	symbol	M. musculus	13849	M. musculus	Ephx1	epoxide hydrolase 1, microsomal	GO:0097176 epoxide metabolic process;GO:0034312 diol biosynthetic process;GO:0018904 ether metabolic process		0	0	0	0	0	0	0	1	0	0	0	0	0
C1qc	12262	symbol	M. musculus	12262	M. musculus	C1qc	complement component 1, q subcomponent, C chain	GO:0045650 negative regulation of macrophage differentiation;GO:0098883 synapse pruning;GO:0030853 negative regulation of granulocyte differentiation		0	1	0	0	0	0	1	0	0	0	0	0	0
Dynlt3	67117	symbol	M. musculus	67117	M. musculus	Dynlt3	dynein light chain Tctex-type 3	GO:0045931 positive regulation of mitotic cell cycle;GO:0045787 positive regulation of cell cycle;GO:0007018 microtubule-based movement		1	0	0	0	0	0	0	0	0	0	0	0	0
Mospd2	76763	symbol	M. musculus	76763	M. musculus	Mospd2	motile sperm domain containing 2	GO:0140042 lipid droplet formation;GO:0090026 positive regulation of monocyte chemotaxis;GO:0090025 regulation of monocyte chemotaxis		0	0	0	1	0	0	0	0	0	0	0	0	1
Aars	234734	gene_synonym	M. musculus	234734	M. musculus	Aars1	alanyl-tRNA synthetase 1	GO:0140018 regulation of cytoplasmic translational fidelity;GO:0006419 alanyl-tRNA aminoacylation;GO:1900247 regulation of cytoplasmic translational elongation		0	0	0	0	1	0	0	0	0	0	0	0	0
Pip5k1a	18720	symbol	M. musculus	18720	M. musculus	Pip5k1a	phosphatidylinositol-4-phosphate 5-kinase, type 1 alpha	GO:0097178 ruffle assembly;GO:0010761 fibroblast migration;GO:0031529 ruffle organization	yes	0	1	0	0	0	1	0	0	0	1	0	0	0
Lpgat1	226856	symbol	M. musculus	226856	M. musculus	Lpgat1	lysophosphatidylglycerol acyltransferase 1	GO:0036149 phosphatidylinositol acyl-chain remodeling;GO:0036152 phosphatidylethanolamine acyl-chain remodeling;GO:0019432 triglyceride biosynthetic process		0	0	0	0	0	0	0	0	0	1	0	0	0
Tuba1b	22143	symbol	M. musculus	22143	M. musculus	Tuba1b	tubulin, alpha 1B	GO:0071353 cellular response to interleukin-4;GO:0070670 response to interleukin-4;GO:0000226 microtubule cytoskeleton organization		1	1	0	0	0	0	0	0	0	0	1	1	0
Trim3	55992	symbol	M. musculus	55992	M. musculus	Trim3	tripartite motif-containing 3	GO:0140252 regulation protein catabolic process at postsynapse;GO:0034141 positive regulation of toll-like receptor 3 signaling pathway;GO:0140250 regulation protein catabolic process at synapse		0	1	0	0	0	0	0	0	0	0	0	0	0
Ppp2r4	110854	gene_synonym	M. musculus	110854	M. musculus	Ptpa	protein phosphatase 2 protein activator	GO:0032516 positive regulation of phosphoprotein phosphatase activity;GO:0032515 negative regulation of phosphoprotein phosphatase activity;GO:0010923 negative regulation of phosphatase activity		0	0	0	0	0	0	0	0	0	0	0	0	0
Ahsa1	217737	symbol	M. musculus	217737	M. musculus	Ahsa1	AHA1, activator of heat shock protein ATPase 1	GO:0032781 positive regulation of ATP-dependent activity;GO:0043462 regulation of ATP-dependent activity;GO:0006457 protein folding		0	0	0	0	0	0	0	0	0	0	0	0	0
Gamt	14431	symbol	M. musculus	14431	M. musculus	Gamt	guanidinoacetate methyltransferase	GO:0006601 creatine biosynthetic process;GO:0006600 creatine metabolic process;GO:0046498 S-adenosylhomocysteine metabolic process		0	1	0	0	1	0	0	1	0	0	0	0	0
Trappc8	75964	symbol	M. musculus	75964	M. musculus	Trappc8	trafficking protein particle complex 8	GO:0048207 vesicle targeting, rough ER to cis-Golgi;GO:0048208 COPII vesicle coating;GO:0048199 vesicle targeting, to, from or within Golgi		0	0	0	0	0	0	0	0	0	0	0	0	0
Adssl1	11565	gene_synonym	M. musculus	11565	M. musculus	Adss1	adenylosuccinate synthase 1	GO:0044208 'de novo' AMP biosynthetic process;GO:0044209 AMP salvage;GO:0006531 aspartate metabolic process		0	0	0	0	1	0	0	0	0	1	0	0	0
Ipo5	70572	symbol	M. musculus	70572	M. musculus	Ipo5	importin 5	GO:0006610 ribosomal protein import into nucleus;GO:0006607 NLS-bearing protein import into nucleus;GO:0042307 positive regulation of protein import into nucleus		0	0	1	0	0	0	0	0	1	0	0	0	0
Prkaa1	105787	symbol	M. musculus	105787	M. musculus	Prkaa1	protein kinase, AMP-activated, alpha 1 catalytic subunit	GO:0009631 cold acclimation;GO:1903109 positive regulation of mitochondrial transcription;GO:1990044 protein localization to lipid droplet	yes	0	0	1	1	0	1	1	1	0	1	1	0	0
G6pdx	14381	symbol	M. musculus	14381	M. musculus	G6pdx	glucose-6-phosphate dehydrogenase X-linked	GO:0002033 angiotensin-mediated vasodilation involved in regulation of systemic arterial blood pressure;GO:0010732 regulation of protein glutathionylation;GO:0010734 negative regulation of protein glutathionylation		0	0	0	0	0	0	0	1	0	1	0	0	0
Psmb5	19173	symbol	M. musculus	19173	M. musculus	Psmb5	proteasome (prosome, macropain) subunit, beta type 5	GO:0043161 proteasome-mediated ubiquitin-dependent protein catabolic process;GO:0006979 response to oxidative stress;GO:0010498 proteasomal protein catabolic process		0	1	0	0	0	0	0	0	0	0	0	0	0
Wasl	73178	symbol	M. musculus	73178	M. musculus	Wasl	WASP like actin nucleation promoting factor	GO:1903526 negative regulation of membrane tubulation;GO:2000370 positive regulation of clathrin-dependent endocytosis;GO:1903525 regulation of membrane tubulation		1	0	0	0	0	0	0	0	0	0	0	0	1
Psmd2	21762	symbol	M. musculus	21762	M. musculus	Psmd2	proteasome (prosome, macropain) 26S subunit, non-ATPase, 2	GO:0043161 proteasome-mediated ubiquitin-dependent protein catabolic process;GO:0042176 regulation of protein catabolic process;GO:0010498 proteasomal protein catabolic process		0	1	0	0	0	0	0	0	0	0	0	0	0
Ptn	19242	symbol	M. musculus	19242	M. musculus	Ptn	pleiotrophin	GO:0043932 ossification involved in bone remodeling;GO:1904397 negative regulation of neuromuscular junction development;GO:0031104 dendrite regeneration		0	0	1	0	0	0	0	0	0	0	0	0	1
Hsd17b11	114664	symbol	M. musculus	114664	M. musculus	Hsd17b11	hydroxysteroid (17-beta) dehydrogenase 11	GO:0006710 androgen catabolic process;GO:0042447 hormone catabolic process;GO:0006706 steroid catabolic process		0	0	1	0	0	0	0	1	0	1	0	0	0
Actr10	56444	symbol	M. musculus	56444	M. musculus	Actr10	ARP10 actin-related protein 10	GO:0098958 retrograde axonal transport of mitochondrion;GO:0019896 axonal transport of mitochondrion;GO:0008090 retrograde axonal transport		1	1	0	0	0	0	0	0	0	0	0	0	0
Ablim1	226251	symbol	M. musculus	226251	M. musculus	Ablim1	actin-binding LIM protein 1	GO:0030032 lamellipodium assembly;GO:0097581 lamellipodium organization;GO:0007411 axon guidance		0	0	0	0	0	0	0	0	0	0	0	0	0
C2cd2l	71764	symbol	M. musculus	71764	M. musculus	C2cd2l	C2 calcium-dependent domain containing 2-like	GO:0035774 positive regulation of insulin secretion involved in cellular response to glucose stimulus;GO:0061178 regulation of insulin secretion involved in cellular response to glucose stimulus;GO:0032024 positive regulation of insulin secretion		0	0	1	0	0	0	0	0	0	0	0	0	0
Cct4	12464	symbol	M. musculus	12464	M. musculus	Cct4	chaperonin containing TCP1 subunit 4	GO:1904874 positive regulation of telomerase RNA localization to Cajal body;GO:0090666 scaRNA localization to Cajal body;GO:0090670 RNA localization to Cajal body		0	0	1	0	0	0	0	0	0	0	0	0	0
Slc6a6	21366	symbol	M. musculus	21366	M. musculus	Slc6a6	solute carrier family 6 (neurotransmitter transporter, taurine), member 6	GO:0001762 beta-alanine transport;GO:0015734 taurine transport;GO:0042918 alkanesulfonate transport		0	0	0	0	0	0	0	0	0	0	0	0	0
Vps16	80743	symbol	M. musculus	80743	M. musculus	Vps16	VSP16 CORVET/HOPS core subunit	GO:0042144 vacuole fusion, non-autophagic;GO:0097576 vacuole fusion;GO:0046718 symbiont entry into host cell		1	0	0	0	0	1	1	0	0	0	0	0	0
Usp5	22225	symbol	M. musculus	22225	M. musculus	Usp5	ubiquitin specific peptidase 5 (isopeptidase T)	GO:0071108 protein K48-linked deubiquitination;GO:2000059 negative regulation of ubiquitin-dependent protein catabolic process;GO:1903051 negative regulation of proteolysis involved in protein catabolic process		0	1	0	0	0	0	0	0	0	0	0	0	0
Arl8b	67166	symbol	M. musculus	67166	M. musculus	Arl8b	ADP-ribosylation factor-like 8B	GO:0002505 antigen processing and presentation of polysaccharide antigen via MHC class II;GO:0002747 antigen processing and presentation following phagocytosis;GO:0046754 viral exocytosis		1	0	0	0	0	0	1	0	0	0	0	0	0
Hcn4	330953	symbol	M. musculus	330953	M. musculus	Hcn4	hyperpolarization-activated, cyclic nucleotide-gated K+ 4	GO:0086046 membrane depolarization during SA node cell action potential;GO:0098909 regulation of cardiac muscle cell action potential involved in regulation of contraction;GO:0071321 cellular response to cGMP		0	0	0	0	0	0	0	0	1	0	0	0	0
Ermp1	226090	symbol	M. musculus	226090	M. musculus	Ermp1	endoplasmic reticulum metallopeptidase 1	GO:0030968 endoplasmic reticulum unfolded protein response;GO:0034620 cellular response to unfolded protein;GO:0001541 ovarian follicle development		0	0	0	0	0	0	0	0	0	0	0	0	0
Anxa5	11747	symbol	M. musculus	11747	M. musculus	Anxa5	annexin A5	GO:1902721 negative regulation of prolactin secretion;GO:0097211 cellular response to gonadotropin-releasing hormone;GO:0097210 response to gonadotropin-releasing hormone		0	0	1	0	0	0	1	0	1	0	0	0	0
Snx27	76742	symbol	M. musculus	76742	M. musculus	Snx27	sorting nexin family member 27	GO:1901628 positive regulation of postsynaptic membrane organization;GO:1904719 positive regulation of AMPA glutamate receptor clustering;GO:1901626 regulation of postsynaptic membrane organization		0	0	1	0	0	0	1	0	0	0	0	0	0
Gjb1	14618	symbol	M. musculus	14618	M. musculus	Gjb1	gap junction protein, beta 1	GO:0015868 purine ribonucleotide transport;GO:0015865 purine nucleotide transport;GO:0006862 nucleotide transport		0	0	0	0	0	0	0	0	0	0	0	0	0
Glul	14645	symbol	M. musculus	14645	M. musculus	Glul	glutamate-ammonia ligase	GO:0006542 glutamine biosynthetic process;GO:0019676 ammonia assimilation cycle;GO:0019740 nitrogen utilization		0	1	1	0	1	0	0	1	0	0	0	0	0
Wdr7	104082	symbol	M. musculus	104082	M. musculus	Wdr7	WD repeat domain 7	GO:0002244 hematopoietic progenitor cell differentiation;GO:0030097 hemopoiesis;GO:0048468 cell development		0	0	0	0	0	0	0	0	0	0	0	0	0
Ociad1	68095	symbol	M. musculus	68095	M. musculus	Ociad1	OCIA domain containing 1	GO:2000736 regulation of stem cell differentiation;GO:0045595 regulation of cell differentiation;GO:0050793 regulation of developmental process		0	0	0	0	0	0	0	0	0	0	0	0	0

## Sheet: Enrichment
GroupID	Category	Term	Description	LogP	Log(q-value)	Genes	Symbols	InTerm_InList
1_Summary	KEGG Pathway	mmu05132	Salmonella infection - Mus musculus (house mouse)	-6.59208	-2.33218	16593,22143,56444,67117,67166,73178,80743,226977	Klc1,Tuba1b,Actr10,Dynlt3,Arl8b,Wasl,Vps16,Actr1b	8/-
1_Member	KEGG Pathway	mmu05132	Salmonella infection - Mus musculus (house mouse)	-6.59208	-2.33218	16593,22143,56444,67117,67166,73178,80743,226977	Klc1,Tuba1b,Actr10,Dynlt3,Arl8b,Wasl,Vps16,Actr1b	8/251
1_Member	KEGG Pathway	mmu04814	Motor proteins - Mus musculus (house mouse)	-3.8185	-0.703675	16593,22143,56444,67117,226977	Klc1,Tuba1b,Actr10,Dynlt3,Actr1b	5/196
1_Member	GO Biological Processes	GO:0008088	axo-dendritic transport	-2.91579	-0.553508	16593,56444,67166	Klc1,Actr10,Arl8b	3/81
1_Member	GO Biological Processes	GO:0030705	cytoskeleton-dependent intracellular transport	-2.79653	-0.486012	16593,56444,67166,73178	Klc1,Actr10,Arl8b,Wasl	4/194
1_Member	Reactome Gene Sets	R-MMU-2132295	MHC class II antigen presentation	-2.59293	-0.35833	22143,56444,226977	Tuba1b,Actr10,Actr1b	3/105
1_Member	GO Biological Processes	GO:0010970	transport along microtubule	-2.00469	0	16593,56444,67166	Klc1,Actr10,Arl8b	3/171
2_Summary	KEGG Pathway	mmu05022	Pathways of neurodegeneration - multiple diseases - Mus musculus (house mouse)	-5.4963	-1.54748	12334,16593,18176,19173,21762,22143,56444,70247,226977,11750,12262,71978,14431,14645,22225,18720,55992	Capn2,Klc1,Nras,Psmb5,Psmd2,Tuba1b,Actr10,Psmd1,Actr1b,Anxa7,C1qc,Ppp2r2a,Gamt,Glul,Usp5,Pip5k1a,Trim3	17/-
2_Member	KEGG Pathway	mmu05022	Pathways of neurodegeneration - multiple diseases - Mus musculus (house mouse)	-5.4963	-1.54748	12334,16593,18176,19173,21762,22143,56444,70247,226977	Capn2,Klc1,Nras,Psmb5,Psmd2,Tuba1b,Actr10,Psmd1,Actr1b	9/473
2_Member	KEGG Pathway	mmu05014	Amyotrophic lateral sclerosis - Mus musculus (house mouse)	-5.33026	-1.54748	11750,16593,19173,21762,22143,56444,70247,226977	Anxa7,Klc1,Psmb5,Psmd2,Tuba1b,Actr10,Psmd1,Actr1b	8/370
2_Member	KEGG Pathway	mmu05016	Huntington disease - Mus musculus (house mouse)	-4.89832	-1.24047	16593,19173,21762,22143,56444,70247,226977	Klc1,Psmb5,Psmd2,Tuba1b,Actr10,Psmd1,Actr1b	7/303
2_Member	Reactome Gene Sets	R-MMU-8852276	The role of GTSE1 in G2/M progression after G2 checkpoint	-4.37049	-0.809553	19173,21762,22143,70247	Psmb5,Psmd2,Tuba1b,Psmd1	4/75
2_Member	KEGG Pathway	mmu05010	Alzheimer disease - Mus musculus (house mouse)	-4.24148	-0.801429	12334,16593,18176,19173,21762,22143,70247	Capn2,Klc1,Nras,Psmb5,Psmd2,Tuba1b,Psmd1	7/384
2_Member	KEGG Pathway	mmu05020	Prion disease - Mus musculus (house mouse)	-4.18206	-0.801429	12262,16593,19173,21762,22143,70247	C1qc,Klc1,Psmb5,Psmd2,Tuba1b,Psmd1	6/268
2_Member	Reactome Gene Sets	R-MMU-69275	G2/M Transition	-4.073	-0.789543	19173,21762,22143,70247,71978	Psmb5,Psmd2,Tuba1b,Psmd1,Ppp2r2a	5/173
2_Member	Reactome Gene Sets	R-MMU-453274	Mitotic G2-G2/M phases	-4.04945	-0.789543	19173,21762,22143,70247,71978	Psmb5,Psmd2,Tuba1b,Psmd1,Ppp2r2a	5/175
2_Member	Reactome Gene Sets	R-MMU-5610787	Hedgehog 'off' state	-3.81677	-0.703675	19173,21762,22143,70247	Psmb5,Psmd2,Tuba1b,Psmd1	4/104
2_Member	KEGG Pathway	mmu03050	Proteasome - Mus musculus (house mouse)	-3.60993	-0.703675	19173,21762,70247	Psmb5,Psmd2,Psmd1	3/47
2_Member	Reactome Gene Sets	R-MMU-68882	Mitotic Anaphase	-3.60392	-0.703675	19173,21762,22143,70247,71978	Psmb5,Psmd2,Tuba1b,Psmd1,Ppp2r2a	5/218
2_Member	Reactome Gene Sets	R-MMU-2555396	Mitotic Metaphase and Anaphase	-3.59474	-0.703675	19173,21762,22143,70247,71978	Psmb5,Psmd2,Tuba1b,Psmd1,Ppp2r2a	5/219
2_Member	Reactome Gene Sets	R-MMU-1236978	Cross-presentation of soluble exogenous antigens (endosomes)	-3.55605	-0.703675	19173,21762,70247	Psmb5,Psmd2,Psmd1	3/49
2_Member	Reactome Gene Sets	R-MMU-350562	Regulation of ornithine decarboxylase (ODC)	-3.50444	-0.703675	19173,21762,70247	Psmb5,Psmd2,Psmd1	3/51
2_Member	Reactome Gene Sets	R-MMU-75815	Ubiquitin-dependent degradation of Cyclin D	-3.50444	-0.703675	19173,21762,70247	Psmb5,Psmd2,Psmd1	3/51
2_Member	Reactome Gene Sets	R-MMU-9762114	GSK3B and BTRC:CUL1-mediated-degradation of NFE2L2	-3.50444	-0.703675	19173,21762,70247	Psmb5,Psmd2,Psmd1	3/51
2_Member	Reactome Gene Sets	R-MMU-349425	Autodegradation of the E3 ubiquitin ligase COP1	-3.47943	-0.703675	19173,21762,70247	Psmb5,Psmd2,Psmd1	3/52
2_Member	Reactome Gene Sets	R-MMU-69601	Ubiquitin Mediated Degradation of Phosphorylated Cdc25A	-3.47943	-0.703675	19173,21762,70247	Psmb5,Psmd2,Psmd1	3/52
2_Member	Reactome Gene Sets	R-MMU-69610	p53-Independent DNA Damage Response	-3.47943	-0.703675	19173,21762,70247	Psmb5,Psmd2,Psmd1	3/52
2_Member	Reactome Gene Sets	R-MMU-69613	p53-Independent G1/S DNA damage checkpoint	-3.47943	-0.703675	19173,21762,70247	Psmb5,Psmd2,Psmd1	3/52
2_Member	Reactome Gene Sets	R-MMU-8939902	Regulation of RUNX2 expression and activity	-3.47943	-0.703675	19173,21762,70247	Psmb5,Psmd2,Psmd1	3/52
2_Member	Reactome Gene Sets	R-MMU-453279	Mitotic G1 phase and G1/S transition	-3.47121	-0.703675	19173,21762,70247,71978	Psmb5,Psmd2,Psmd1,Ppp2r2a	4/128
2_Member	Reactome Gene Sets	R-MMU-8941858	Regulation of RUNX3 expression and activity	-3.45492	-0.703675	19173,21762,70247	Psmb5,Psmd2,Psmd1	3/53
2_Member	Reactome Gene Sets	R-MMU-8854050	FBXL7 down-regulates AURKA during mitotic entry and in early mitosis	-3.43089	-0.703675	19173,21762,70247	Psmb5,Psmd2,Psmd1	3/54
2_Member	Reactome Gene Sets	R-MMU-4641257	Degradation of AXIN	-3.40732	-0.703675	19173,21762,70247	Psmb5,Psmd2,Psmd1	3/55
2_Member	Reactome Gene Sets	R-MMU-9759194	Nuclear events mediated by NFE2L2	-3.40732	-0.703675	19173,21762,70247	Psmb5,Psmd2,Psmd1	3/55
2_Member	Reactome Gene Sets	R-MMU-71291	Metabolism of amino acids and derivatives	-3.40372	-0.703675	14431,14645,19173,21762,70247	Gamt,Glul,Psmb5,Psmd2,Psmd1	5/241
2_Member	Reactome Gene Sets	R-MMU-450408	AUF1 (hnRNP D0) binds and destabilizes mRNA	-3.38421	-0.703675	19173,21762,70247	Psmb5,Psmd2,Psmd1	3/56
2_Member	Reactome Gene Sets	R-MMU-5610780	Degradation of GLI1 by the proteasome	-3.38421	-0.703675	19173,21762,70247	Psmb5,Psmd2,Psmd1	3/56
2_Member	Reactome Gene Sets	R-MMU-69541	Stabilization of p53	-3.38421	-0.703675	19173,21762,70247	Psmb5,Psmd2,Psmd1	3/56
2_Member	Reactome Gene Sets	R-MMU-5358351	Signaling by Hedgehog	-3.37131	-0.703675	19173,21762,22143,70247	Psmb5,Psmd2,Tuba1b,Psmd1	4/136
2_Member	Reactome Gene Sets	R-MMU-4641258	Degradation of DVL	-3.36152	-0.703675	19173,21762,70247	Psmb5,Psmd2,Psmd1	3/57
2_Member	Reactome Gene Sets	R-MMU-5607761	Dectin-1 mediated noncanonical NF-kB signaling	-3.36152	-0.703675	19173,21762,70247	Psmb5,Psmd2,Psmd1	3/57
2_Member	Reactome Gene Sets	R-MMU-5610785	GLI3 is processed to GLI3R by the proteasome	-3.36152	-0.703675	19173,21762,70247	Psmb5,Psmd2,Psmd1	3/57
2_Member	Reactome Gene Sets	R-MMU-5676590	NIK-->noncanonical NF-kB signaling	-3.36152	-0.703675	19173,21762,70247	Psmb5,Psmd2,Psmd1	3/57
2_Member	Reactome Gene Sets	R-MMU-351202	Metabolism of polyamines	-3.31738	-0.670258	19173,21762,70247	Psmb5,Psmd2,Psmd1	3/59
2_Member	Reactome Gene Sets	R-MMU-187577	SCF(Skp2)-mediated degradation of p27/p21	-3.2959	-0.659241	19173,21762,70247	Psmb5,Psmd2,Psmd1	3/60
2_Member	Reactome Gene Sets	R-MMU-4608870	Asymmetric localization of PCP proteins	-3.25404	-0.647957	19173,21762,70247	Psmb5,Psmd2,Psmd1	3/62
2_Member	Reactome Gene Sets	R-MMU-5358346	Hedgehog ligand biogenesis	-3.23365	-0.647957	19173,21762,70247	Psmb5,Psmd2,Psmd1	3/63
2_Member	Reactome Gene Sets	R-MMU-8878166	Transcriptional regulation by RUNX2	-3.23365	-0.647957	19173,21762,70247	Psmb5,Psmd2,Psmd1	3/63
2_Member	Reactome Gene Sets	R-MMU-1169091	Activation of NF-kappaB in B cells	-3.21359	-0.647957	19173,21762,70247	Psmb5,Psmd2,Psmd1	3/64
2_Member	Reactome Gene Sets	R-MMU-174084	Autodegradation of Cdh1 by Cdh1:APC/C	-3.21359	-0.647957	19173,21762,70247	Psmb5,Psmd2,Psmd1	3/64
2_Member	Reactome Gene Sets	R-MMU-69563	p53-Dependent G1 DNA Damage Response	-3.21359	-0.647957	19173,21762,70247	Psmb5,Psmd2,Psmd1	3/64
2_Member	Reactome Gene Sets	R-MMU-69580	p53-Dependent G1/S DNA damage checkpoint	-3.21359	-0.647957	19173,21762,70247	Psmb5,Psmd2,Psmd1	3/64
2_Member	KEGG Pathway	mmu05012	Parkinson disease - Mus musculus (house mouse)	-3.20889	-0.647957	16593,19173,21762,22143,70247	Klc1,Psmb5,Psmd2,Tuba1b,Psmd1	5/266
2_Member	Reactome Gene Sets	R-MMU-1234176	Oxygen-dependent proline hydroxylation of Hypoxia-inducible Factor Alpha	-3.17445	-0.646943	19173,21762,70247	Psmb5,Psmd2,Psmd1	3/66
2_Member	Reactome Gene Sets	R-MMU-69615	G1/S DNA Damage Checkpoints	-3.17445	-0.646943	19173,21762,70247	Psmb5,Psmd2,Psmd1	3/66
2_Member	Reactome Gene Sets	R-MMU-8939236	RUNX1 regulates transcription of genes involved in differentiation of HSCs	-3.17445	-0.646943	19173,21762,70247	Psmb5,Psmd2,Psmd1	3/66
2_Member	Reactome Gene Sets	R-MMU-5658442	Regulation of RAS by GAPs	-3.15535	-0.635811	19173,21762,70247	Psmb5,Psmd2,Psmd1	3/67
2_Member	Reactome Gene Sets	R-MMU-174154	APC/C:Cdc20 mediated degradation of Securin	-3.13655	-0.632521	19173,21762,70247	Psmb5,Psmd2,Psmd1	3/68
2_Member	Reactome Gene Sets	R-MMU-8948751	Regulation of PTEN stability and activity	-3.13655	-0.632521	19173,21762,70247	Psmb5,Psmd2,Psmd1	3/68
2_Member	Reactome Gene Sets	R-MMU-1234174	Cellular response to hypoxia	-3.09981	-0.618056	19173,21762,70247	Psmb5,Psmd2,Psmd1	3/70
2_Member	Reactome Gene Sets	R-MMU-68949	Orc1 removal from chromatin	-3.09981	-0.618056	19173,21762,70247	Psmb5,Psmd2,Psmd1	3/70
2_Member	Reactome Gene Sets	R-MMU-69202	Cyclin E associated events during G1/S transition	-3.09981	-0.618056	19173,21762,70247	Psmb5,Psmd2,Psmd1	3/70
2_Member	Reactome Gene Sets	R-MMU-69656	Cyclin A:Cdk2-associated events at S phase entry	-3.06416	-0.602155	19173,21762,70247	Psmb5,Psmd2,Psmd1	3/72
2_Member	Reactome Gene Sets	R-MMU-174184	Cdc20:Phospho-APC/C mediated degradation of Cyclin A	-3.04673	-0.602155	19173,21762,70247	Psmb5,Psmd2,Psmd1	3/73
2_Member	Reactome Gene Sets	R-MMU-5687128	MAPK6/MAPK4 signaling	-3.04673	-0.602155	19173,21762,70247	Psmb5,Psmd2,Psmd1	3/73
2_Member	Reactome Gene Sets	R-MMU-69017	CDK-mediated phosphorylation and removal of Cdc6	-3.04673	-0.602155	19173,21762,70247	Psmb5,Psmd2,Psmd1	3/73
2_Member	Reactome Gene Sets	R-MMU-174178	APC/C:Cdh1 mediated degradation of Cdc20 and other APC/C:Cdh1 targeted proteins in late mitosis/early G1	-3.02955	-0.602155	19173,21762,70247	Psmb5,Psmd2,Psmd1	3/74
2_Member	Reactome Gene Sets	R-MMU-179419	APC:Cdc20 mediated degradation of cell cycle proteins prior to satisfation of the cell cycle checkpoint	-3.02955	-0.602155	19173,21762,70247	Psmb5,Psmd2,Psmd1	3/74
2_Member	Reactome Gene Sets	R-MMU-1168372	Downstream signaling events of B Cell Receptor (BCR)	-2.99592	-0.60036	19173,21762,70247	Psmb5,Psmd2,Psmd1	3/76
2_Member	Reactome Gene Sets	R-MMU-176409	APC/C:Cdc20 mediated degradation of mitotic proteins	-2.99592	-0.60036	19173,21762,70247	Psmb5,Psmd2,Psmd1	3/76
2_Member	Reactome Gene Sets	R-MMU-8878159	Transcriptional regulation by RUNX3	-2.99592	-0.60036	19173,21762,70247	Psmb5,Psmd2,Psmd1	3/76
2_Member	Reactome Gene Sets	R-MMU-9755511	KEAP1-NFE2L2 pathway	-2.99592	-0.60036	19173,21762,70247	Psmb5,Psmd2,Psmd1	3/76
2_Member	Reactome Gene Sets	R-MMU-176814	Activation of APC/C and APC/C:Cdc20 mediated degradation of mitotic proteins	-2.97945	-0.60036	19173,21762,70247	Psmb5,Psmd2,Psmd1	3/77
2_Member	Reactome Gene Sets	R-MMU-195253	Degradation of beta-catenin by the destruction complex	-2.97945	-0.60036	19173,21762,70247	Psmb5,Psmd2,Psmd1	3/77
2_Member	Reactome Gene Sets	R-MMU-2871837	FCERI mediated NF-kB activation	-2.97945	-0.60036	19173,21762,70247	Psmb5,Psmd2,Psmd1	3/77
2_Member	Reactome Gene Sets	R-MMU-5632684	Hedgehog 'on' state	-2.91579	-0.553508	19173,21762,70247	Psmb5,Psmd2,Psmd1	3/81
2_Member	Reactome Gene Sets	R-MMU-68867	Assembly of the pre-replicative complex	-2.90039	-0.552318	19173,21762,70247	Psmb5,Psmd2,Psmd1	3/82
2_Member	Reactome Gene Sets	R-MMU-2467813	Separation of Sister Chromatids	-2.89841	-0.552318	19173,21762,22143,70247	Psmb5,Psmd2,Tuba1b,Psmd1	4/182
2_Member	Reactome Gene Sets	R-MMU-5689880	Ub-specific processing proteases	-2.89841	-0.552318	19173,21762,22225,70247	Psmb5,Psmd2,Usp5,Psmd1	4/182
2_Member	Reactome Gene Sets	R-MMU-202424	Downstream TCR signaling	-2.85538	-0.519756	19173,21762,70247	Psmb5,Psmd2,Psmd1	3/85
2_Member	Reactome Gene Sets	R-MMU-450531	Regulation of mRNA stability by proteins that bind AU-rich elements	-2.85538	-0.519756	19173,21762,70247	Psmb5,Psmd2,Psmd1	3/85
2_Member	Reactome Gene Sets	R-MMU-174143	APC/C-mediated degradation of cell cycle proteins	-2.82631	-0.50592	19173,21762,70247	Psmb5,Psmd2,Psmd1	3/87
2_Member	Reactome Gene Sets	R-MMU-4086400	PCP/CE pathway	-2.82631	-0.50592	19173,21762,70247	Psmb5,Psmd2,Psmd1	3/87
2_Member	Reactome Gene Sets	R-MMU-453276	Regulation of mitotic cell cycle	-2.82631	-0.50592	19173,21762,70247	Psmb5,Psmd2,Psmd1	3/87
2_Member	Reactome Gene Sets	R-MMU-1236975	Antigen processing-Cross presentation	-2.79793	-0.486012	19173,21762,70247	Psmb5,Psmd2,Psmd1	3/89
2_Member	Reactome Gene Sets	R-MMU-5607764	CLEC7A (Dectin-1) signaling	-2.784	-0.48314	19173,21762,70247	Psmb5,Psmd2,Psmd1	3/90
2_Member	Reactome Gene Sets	R-MMU-69052	Switching of origins to a post-replicative state	-2.77024	-0.474119	19173,21762,70247	Psmb5,Psmd2,Psmd1	3/91
2_Member	Reactome Gene Sets	R-MMU-5668541	TNFR2 non-canonical NF-kB pathway	-2.70375	-0.421565	19173,21762,70247	Psmb5,Psmd2,Psmd1	3/96
2_Member	Reactome Gene Sets	R-MMU-6807070	PTEN Regulation	-2.70375	-0.421565	19173,21762,70247	Psmb5,Psmd2,Psmd1	3/96
2_Member	Reactome Gene Sets	R-MMU-5689603	UCH proteinases	-2.69089	-0.41326	19173,21762,70247	Psmb5,Psmd2,Psmd1	3/97
2_Member	Reactome Gene Sets	R-MMU-69002	DNA Replication Pre-Initiation	-2.67818	-0.409504	19173,21762,70247	Psmb5,Psmd2,Psmd1	3/98
2_Member	Reactome Gene Sets	R-MMU-382556	ABC-family proteins mediated transport	-2.66561	-0.405705	19173,21762,70247	Psmb5,Psmd2,Psmd1	3/99
2_Member	Reactome Gene Sets	R-MMU-983705	Signaling by the B Cell Receptor (BCR)	-2.64087	-0.385823	19173,21762,70247	Psmb5,Psmd2,Psmd1	3/101
2_Member	Reactome Gene Sets	R-MMU-1257604	PIP3 activates AKT signaling	-2.63402	-0.385823	18720,19173,21762,70247	Pip5k1a,Psmb5,Psmd2,Psmd1	4/215
2_Member	Reactome Gene Sets	R-MMU-202403	TCR signaling	-2.62869	-0.385823	19173,21762,70247	Psmb5,Psmd2,Psmd1	3/102
2_Member	Reactome Gene Sets	R-MMU-9020702	Interleukin-1 signaling	-2.62869	-0.385823	19173,21762,70247	Psmb5,Psmd2,Psmd1	3/102
2_Member	Reactome Gene Sets	R-MMU-69206	G1/S Transition	-2.60473	-0.366012	19173,21762,70247	Psmb5,Psmd2,Psmd1	3/104
2_Member	Reactome Gene Sets	R-MMU-5621481	C-type lectin receptors (CLRs)	-2.55825	-0.331767	19173,21762,70247	Psmb5,Psmd2,Psmd1	3/108
2_Member	Reactome Gene Sets	R-MMU-9006925	Intracellular signaling by second messengers	-2.46879	-0.254208	18720,19173,21762,70247	Pip5k1a,Psmb5,Psmd2,Psmd1	4/239
2_Member	Reactome Gene Sets	R-MMU-69239	Synthesis of DNA	-2.46013	-0.252035	19173,21762,70247	Psmb5,Psmd2,Psmd1	3/117
2_Member	Reactome Gene Sets	R-MMU-68886	M Phase	-2.45886	-0.252035	19173,21762,22143,70247,71978	Psmb5,Psmd2,Tuba1b,Psmd1,Ppp2r2a	5/394
2_Member	Reactome Gene Sets	R-MMU-2454202	Fc epsilon receptor (FCERI) signaling	-2.44974	-0.246738	19173,21762,70247	Psmb5,Psmd2,Psmd1	3/118
2_Member	Reactome Gene Sets	R-MMU-446652	Interleukin-1 family signaling	-2.43944	-0.240232	19173,21762,70247	Psmb5,Psmd2,Psmd1	3/119
2_Member	Reactome Gene Sets	R-MMU-5688426	Deubiquitination	-2.41784	-0.229819	19173,21762,22225,70247	Psmb5,Psmd2,Usp5,Psmd1	4/247
2_Member	Reactome Gene Sets	R-MMU-3858494	Beta-catenin independent WNT signaling	-2.38931	-0.208592	19173,21762,70247	Psmb5,Psmd2,Psmd1	3/124
2_Member	Reactome Gene Sets	R-MMU-69306	DNA Replication	-2.38931	-0.208592	19173,21762,70247	Psmb5,Psmd2,Psmd1	3/124
2_Member	KEGG Pathway	mmu05017	Spinocerebellar ataxia - Mus musculus (house mouse)	-2.23405	-0.0880879	19173,21762,70247	Psmb5,Psmd2,Psmd1	3/141
2_Member	Reactome Gene Sets	R-MMU-1280218	Adaptive Immune System	-2.21526	-0.0726287	19173,21762,22143,56444,70247,226977	Psmb5,Psmd2,Tuba1b,Actr10,Psmd1,Actr1b	6/641
2_Member	Reactome Gene Sets	R-MMU-69242	S Phase	-2.20879	-0.0694576	19173,21762,70247	Psmb5,Psmd2,Psmd1	3/144
2_Member	Reactome Gene Sets	R-MMU-201681	TCF dependent signaling in response to WNT	-2.14416	-0.0303878	19173,21762,70247	Psmb5,Psmd2,Psmd1	3/152
2_Member	GO Biological Processes	GO:0043161	proteasome-mediated ubiquitin-dependent protein catabolic process	-2.12696	-0.0284199	19173,21762,55992,70247	Psmb5,Psmd2,Trim3,Psmd1	4/299
2_Member	Reactome Gene Sets	R-MMU-9711123	Cellular response to chemical stress	-2.09063	0	19173,21762,70247	Psmb5,Psmd2,Psmd1	3/159
2_Member	Reactome Gene Sets	R-MMU-69481	G2/M Checkpoints	-2.0832	0	19173,21762,70247	Psmb5,Psmd2,Psmd1	3/160
2_Member	Reactome Gene Sets	R-MMU-2262752	Cellular responses to stress	-2.01112	0	19173,21762,22143,56444,70247	Psmb5,Psmd2,Tuba1b,Actr10,Psmd1	5/505
2_Member	Reactome Gene Sets	R-MMU-8953897	Cellular responses to stimuli	-2.00419	0	19173,21762,22143,56444,70247	Psmb5,Psmd2,Tuba1b,Actr10,Psmd1	5/507
3_Summary	GO Biological Processes	GO:1903829	positive regulation of protein localization	-4.15824	-0.801429	11750,12464,14645,19242,70572,71764,76742,105787,11747,66375,114664	Anxa7,Cct4,Glul,Ptn,Ipo5,C2cd2l,Snx27,Prkaa1,Anxa5,Dhrs7,Hsd17b11	11/-
3_Member	GO Biological Processes	GO:1903829	positive regulation of protein localization	-4.15824	-0.801429	11750,12464,14645,19242,70572,71764,76742,105787	Anxa7,Cct4,Glul,Ptn,Ipo5,C2cd2l,Snx27,Prkaa1	8/539
3_Member	GO Biological Processes	GO:1904951	positive regulation of establishment of protein localization	-3.4602	-0.703675	11750,12464,14645,70572,71764,105787	Anxa7,Cct4,Glul,Ipo5,C2cd2l,Prkaa1	6/364
3_Member	GO Biological Processes	GO:0070201	regulation of establishment of protein localization	-2.98759	-0.60036	11747,11750,12464,14645,70572,71764,105787	Anxa5,Anxa7,Cct4,Glul,Ipo5,C2cd2l,Prkaa1	7/618
3_Member	GO Biological Processes	GO:0032024	positive regulation of insulin secretion	-2.47062	-0.254208	11750,14645,71764	Anxa7,Glul,C2cd2l	3/116
3_Member	GO Biological Processes	GO:0090276	regulation of peptide hormone secretion	-2.30977	-0.143291	11747,11750,14645,71764	Anxa5,Anxa7,Glul,C2cd2l	4/265
3_Member	GO Biological Processes	GO:0002791	regulation of peptide secretion	-2.28124	-0.121707	11747,11750,14645,71764	Anxa5,Anxa7,Glul,C2cd2l	4/270
3_Member	GO Biological Processes	GO:0090087	regulation of peptide transport	-2.27	-0.113897	11747,11750,14645,71764	Anxa5,Anxa7,Glul,C2cd2l	4/272
3_Member	GO Biological Processes	GO:0010817	regulation of hormone levels	-2.24127	-0.0919582	11747,11750,14645,66375,71764,114664	Anxa5,Anxa7,Glul,Dhrs7,C2cd2l,Hsd17b11	6/633
3_Member	GO Biological Processes	GO:0090277	positive regulation of peptide hormone secretion	-2.15996	-0.0430723	11750,14645,71764	Anxa7,Glul,C2cd2l	3/150
3_Member	GO Biological Processes	GO:0002793	positive regulation of peptide secretion	-2.12859	-0.0284199	11750,14645,71764	Anxa7,Glul,C2cd2l	3/154
3_Member	GO Biological Processes	GO:0051222	positive regulation of protein transport	-2.07775	0	11750,14645,70572,71764	Anxa7,Glul,Ipo5,C2cd2l	4/309
4_Summary	GO Biological Processes	GO:0034389	lipid droplet organization	-3.9574	-0.738888	76763,105787,229285	Mospd2,Prkaa1,Spart	3/-
4_Member	GO Biological Processes	GO:0034389	lipid droplet organization	-3.9574	-0.738888	76763,105787,229285	Mospd2,Prkaa1,Spart	3/36
5_Summary	GO Biological Processes	GO:0006520	amino acid metabolic process	-3.1869	-0.646943	11565,14431,14645,226414,234734	Adss1,Gamt,Glul,Dars1,Aars1	5/-
5_Member	GO Biological Processes	GO:0006520	amino acid metabolic process	-3.1869	-0.646943	11565,14431,14645,226414,234734	Adss1,Gamt,Glul,Dars1,Aars1	5/269
5_Member	GO Biological Processes	GO:0170033	L-amino acid metabolic process	-2.16795	-0.0447645	11565,14431,14645	Adss1,Gamt,Glul	3/149
6_Summary	KEGG Pathway	mmu04140	Autophagy - animal - Mus musculus (house mouse)	-3.0464	-0.602155	18176,22084,80743,105787,18720,71978	Nras,Tsc2,Vps16,Prkaa1,Pip5k1a,Ppp2r2a	6/-
6_Member	KEGG Pathway	mmu04140	Autophagy - animal - Mus musculus (house mouse)	-3.0464	-0.602155	18176,22084,80743,105787	Nras,Tsc2,Vps16,Prkaa1	4/166
6_Member	KEGG Pathway	mmu04211	Longevity regulating pathway - Mus musculus (house mouse)	-2.784	-0.48314	18176,22084,105787	Nras,Tsc2,Prkaa1	3/90
6_Member	KEGG Pathway	mmu05231	Choline metabolism in cancer - Mus musculus (house mouse)	-2.67818	-0.409504	18176,18720,22084	Nras,Pip5k1a,Tsc2	3/98
6_Member	KEGG Pathway	mmu04152	AMPK signaling pathway - Mus musculus (house mouse)	-2.36029	-0.183166	22084,71978,105787	Tsc2,Ppp2r2a,Prkaa1	3/127
6_Member	KEGG Pathway	mmu04910	Insulin signaling pathway - Mus musculus (house mouse)	-2.25122	-0.0985255	18176,22084,105787	Nras,Tsc2,Prkaa1	3/139
6_Member	KEGG Pathway	mmu04072	Phospholipase D signaling pathway - Mus musculus (house mouse)	-2.16795	-0.0447645	18176,18720,22084	Nras,Pip5k1a,Tsc2	3/149
6_Member	KEGG Pathway	mmu04150	mTOR signaling pathway - Mus musculus (house mouse)	-2.10566	-0.010104	18176,22084,105787	Nras,Tsc2,Prkaa1	3/157
7_Summary	GO Biological Processes	GO:0008333	endosome to lysosome transport	-3.02955	-0.602155	67166,76742,80743,11747,11750,105787,12262,16593	Arl8b,Snx27,Vps16,Anxa5,Anxa7,Prkaa1,C1qc,Klc1	8/-
7_Member	GO Biological Processes	GO:0008333	endosome to lysosome transport	-3.02955	-0.602155	67166,76742,80743	Arl8b,Snx27,Vps16	3/74
7_Member	GO Biological Processes	GO:0007041	lysosomal transport	-2.33199	-0.161994	67166,76742,80743	Arl8b,Snx27,Vps16	3/130
7_Member	GO Biological Processes	GO:0051592	response to calcium ion	-2.19227	-0.0594677	11747,11750,105787	Anxa5,Anxa7,Prkaa1	3/146
7_Member	GO Biological Processes	GO:0006914	autophagy	-2.13198	-0.0284199	11750,67166,80743,105787	Anxa7,Arl8b,Vps16,Prkaa1	4/298
7_Member	GO Biological Processes	GO:0061919	process utilizing autophagic mechanism	-2.13198	-0.0284199	11750,67166,80743,105787	Anxa7,Arl8b,Vps16,Prkaa1	4/298
7_Member	GO Biological Processes	GO:0007034	vacuolar transport	-2.03257	0	67166,76742,80743	Arl8b,Snx27,Vps16	3/167
7_Member	GO Biological Processes	GO:0022411	cellular component disassembly	-2.03038	0	12262,16593,80743,105787	C1qc,Klc1,Vps16,Prkaa1	4/319
8_Summary	GO Biological Processes	GO:0006066	alcohol metabolic process	-2.93017	-0.556752	13849,14381,55980,66375,105787,114664,14431,14645	Ephx1,G6pdx,Impa1,Dhrs7,Prkaa1,Hsd17b11,Gamt,Glul	8/-
8_Member	GO Biological Processes	GO:0006066	alcohol metabolic process	-2.93017	-0.556752	13849,14381,55980,66375,105787	Ephx1,G6pdx,Impa1,Dhrs7,Prkaa1	5/307
8_Member	GO Biological Processes	GO:0046165	alcohol biosynthetic process	-2.66561	-0.405705	13849,14381,105787	Ephx1,G6pdx,Prkaa1	3/99
8_Member	GO Biological Processes	GO:0006694	steroid biosynthetic process	-2.50269	-0.280216	14381,105787,114664	G6pdx,Prkaa1,Hsd17b11	3/113
8_Member	GO Biological Processes	GO:0044283	small molecule biosynthetic process	-2.20424	-0.0681841	13849,14381,14431,14645,105787	Ephx1,G6pdx,Gamt,Glul,Prkaa1	5/453
8_Member	GO Biological Processes	GO:1901615	organic hydroxy compound metabolic process	-2.13823	-0.0284199	13849,14381,55980,66375,105787	Ephx1,G6pdx,Impa1,Dhrs7,Prkaa1	5/470
9_Summary	GO Biological Processes	GO:1901699	cellular response to nitrogen compound	-2.71311	-0.421687	11747,11750,12334,22084,22352,70572,330953,229285	Anxa5,Anxa7,Capn2,Tsc2,Vim,Ipo5,Hcn4,Spart	8/-
9_Member	GO Biological Processes	GO:1901699	cellular response to nitrogen compound	-2.71311	-0.421687	11747,11750,12334,22084,22352,70572,330953	Anxa5,Anxa7,Capn2,Tsc2,Vim,Ipo5,Hcn4	7/690
9_Member	GO Biological Processes	GO:0071417	cellular response to organonitrogen compound	-2.35663	-0.183081	11747,12334,22084,22352,70572,330953	Anxa5,Capn2,Tsc2,Vim,Ipo5,Hcn4	6/599
9_Member	GO Biological Processes	GO:0010977	negative regulation of neuron projection development	-2.02553	0	22084,22352,229285	Tsc2,Vim,Spart	3/168
10_Summary	GO Biological Processes	GO:0008610	lipid biosynthetic process	-2.56556	-0.335041	14381,18720,55980,105787,114664,226856,11565	G6pdx,Pip5k1a,Impa1,Prkaa1,Hsd17b11,Lpgat1,Adss1	7/-
10_Member	GO Biological Processes	GO:0008610	lipid biosynthetic process	-2.56556	-0.335041	14381,18720,55980,105787,114664,226856	G6pdx,Pip5k1a,Impa1,Prkaa1,Hsd17b11,Lpgat1	6/543
10_Member	GO Biological Processes	GO:0046488	phosphatidylinositol metabolic process	-2.1841	-0.0545296	18720,55980,226856	Pip5k1a,Impa1,Lpgat1	3/147
10_Member	GO Biological Processes	GO:0090407	organophosphate biosynthetic process	-2.07872	0	11565,14381,18720,55980,226856	Adss1,G6pdx,Pip5k1a,Impa1,Lpgat1	5/486
11_Summary	Reactome Gene Sets	R-MMU-1632852	Macroautophagy	-2.42923	-0.237514	22143,22352,105787,71978	Tuba1b,Vim,Prkaa1,Ppp2r2a	4/-
11_Member	Reactome Gene Sets	R-MMU-1632852	Macroautophagy	-2.42923	-0.237514	22143,22352,105787	Tuba1b,Vim,Prkaa1	3/120
11_Member	Reactome Gene Sets	R-MMU-9612973	Autophagy	-2.42923	-0.237514	22143,22352,105787	Tuba1b,Vim,Prkaa1	3/120
11_Member	KEGG Pathway	mmu04530	Tight junction - Mus musculus (house mouse)	-2.02553	0	22143,71978,105787	Tuba1b,Ppp2r2a,Prkaa1	3/168
12_Summary	KEGG Pathway	mmu04210	Apoptosis - Mus musculus (house mouse)	-2.28639	-0.123396	12334,18176,22143	Capn2,Nras,Tuba1b	3/-
12_Member	KEGG Pathway	mmu04210	Apoptosis - Mus musculus (house mouse)	-2.28639	-0.123396	12334,18176,22143	Capn2,Nras,Tuba1b	3/135
13_Summary	GO Biological Processes	GO:0016358	dendrite development	-2.15996	-0.0430723	14270,19242,73178,76763	Srgap2,Ptn,Wasl,Mospd2	4/-
13_Member	GO Biological Processes	GO:0016358	dendrite development	-2.15996	-0.0430723	14270,19242,73178	Srgap2,Ptn,Wasl	3/150
13_Member	GO Biological Processes	GO:0050921	positive regulation of chemotaxis	-2.02553	0	19242,73178,76763	Ptn,Wasl,Mospd2	3/168
