# Supplementary material for: Nonvesicular lipid transfer drives myelin growth in the central nervous system
Source: Nat Commun. 2024 Nov 11;15:9756. doi: 10.1038/s41467-024-53511-y (PMC11554831; doi:10.1038/s41467-024-53511-y)
Supplement: Supplementary file 12 — Source data [file 41467_2024_53511_MOESM12_ESM.xlsx]

## Sheet: Fig1d
mouse ID	total inner tongue	inner tongue containing ER	%	inner tongue containing other organelles	%
1	152	123	80.9211	37	24.3421
5	112	94	83.9286	19	16.9643
8	152	125	82.2368	29	19.0789

## Sheet: Fig1f
REEP5								RTN4
animal ID	file name	MBP rings counted	overlap with puncta	%	average			animal ID	file name	MBP rings counted	overlap with puncta	%	average
S4	t-d-1-01	36	29	80.5556				S4	t-d-1-03	29	16	55.1724
	t-d-2-01	38	30	78.9474					t-d-2-01	15	13	86.6667
	t-d-3-01	42	35	83.3333					t-d-3-02	22	19	86.3636
	t-d-4-01	29	24	82.7586	81.3987				t-d-4-02	21	11	52.381	70.1459
S7	t-d-4-01	36	30	83.3333				S7	t-d-4-03	30	22	73.3333
	t-d-1-01	29	21	72.4138					t-d-1-01	31	23	74.1935
	t-d-3-02	38	36	94.7368					t-d-2-01	25	18	72
	t-d-2-01	30	28	93.3333	85.9543				t-d-3-01	28	18	64.2857	70.9531
V7	t-d-1-01	55	43	78.1818				V7	t-d-1-01	49	37	75.5102
	t-d-2-01	77	61	79.2208					t-d-1-02	42	34	80.9524
	t-d-3-01	81	57	70.3704					t-d-2-01	87	66	75.8621
	t-d-4-01	45	38	84.4444	78.0544				t-d-3-01	56	43	76.7857	77.2776

## Sheet: Fig1h
ER-PM distance
inner tongue	mouse ID	axonal	mouse ID			cumulative frequency
19	#1	91	#1		bin	Inner Tongue	Axon
0		9			5	32.5714	1.18694
0		13			10	61.7143	5.34125
12		59			15	78.8571	10.3858
10		49			20	83.4286	16.0237
10		114			25	88	23.4421
5		90			30	90.2857	29.0801
9		161			35	94.8571	31.454
14		132			40	96	36.7953
12		274			45	96.5714	41.2463
23		66			50	97.7143	43.0267
54		69			55	98.8571	46.8843
4		8			60	98.8571	49.2582
23		42			65	99.4286	50.7418
10		19			70	99.4286	52.819
4		109			75	100	54.3027
0		54
26		195
51		193
15		135
72		47
4		105
4		19
4		171
6		127
5		257
9		283
6		35
4		25
6		176
5		43
4		67
33		7
32		26
4		12
28		63
4		14
15		172
4		430
1		60
3		27
28		166
5		21
32		21
4		9
3		36
14		149
9		133
4		21
13		69
10		229
5		10
37		39
4		45
6		150
61		189
6		108
14		120
32		8
2		109
4		92
4		70
7		22
15		88
6		133
15		85
14		40
2		111
12		146
6	#8	38
3		223
2		26
3		84
2		45
7		17
21		119
3		101
24		61
13		19
35		97
6		254
16		27
3		22
13		6
3		60
35		24
11		25
14		17
12		121
11		232
7		221
11		20
8		22
3		22
20		20
21		38
22		6
13		153
12		176
10		285
7		23
5		187
15		59
10		41
15		9
9		206
0		85	#5
8		102
7		24
11		68
7		23
8		38
4		9
7		133
7		76
7		25
3		175
6		49
12		7
10		22
15		107
4		139
8		56
5		153
6		236
0		28
12		134
20		195
2		36
47		170
4		21
9		73
3		36
9		27
6		39
17		31
9		21
5		279
24	#5	206
5		19
2		181
43		20
2		213
40		233
8		52
4		13
8		63
9		12
0		43
9		36
32		30
23		15
7		103
12		15
6		53
16		27
0		124
12		104
13		126
7		22
30		10
8		57
48		188
19		268
3		18
18		32
8		158
7		218
4		245
7		13
5		54
7		107
7		148
35		32
1		27
		42
		31
		28
		18
		30
		42
		19
		26
		39
		86
		166
		19
		55
		108
		54
		103
		319
		41
		379
		20
		130
		255
		242
		175
		177
		78
		0
		0
		0
		0
		47
		25
		11
		93
		43
		104
		14
		24
		30
		87
		175	#8
		71
		246
		12
		9
		18
		119
		314
		44
		84
		186
		343
		497
		359
		244
		97
		55
		16
		288
		74
		383
		267
		88
		268
		263
		39
		340
		496
		41
		74
		37
		138
		98
		271
		177
		167
		22
		148
		14
		27
		125
		103
		48
		239
		176
		13
		45
		137
		53
		205
		31
		55
		32
		253
		189
		141
		113
		36
		19
		27
		21
		12
		39
		50
		375
		361
		152
		30
		26
		29
		53
		27
		247
		41
		54
		213
		105
		40
		322
		333
		288
		99
		58
		226
		72
		14
		11
		18
		196
		9
		266
		93
		134
		190
		32
		53
		197
		21
		24
		149
		14
		45
		23
		69
		82
		91
		54
		214
		374
		386
		165
		60
		119
		307
		291
		298
		39
		40
		17
		64
		78
		64

## Sheet: Fig2c
	Premyelinating			Myelinating
REEP5	1.08696	1.69492	2.17391	93.1507	93.2203	92.7536
RTN4	3.75	0.833333	6.0241	86.1111	83.0189	77.8846

## Sheet: Fig2e
P14	6mo
1.14679	0.225626
0.646148	0.255028
1.05807	0.335228

## Sheet: Fig2g
P14	6mo
1.69379	0.557555
1.23676	0.504667
1.11951	0.306857

## Sheet: Fig2h
KDEL	RTN1	SEC61B	RTN4
0.695862	0.833315	0.550354	0.73063
0.469578	0.589831	0.47767	0.803529
0.639076	0.911795	0.426128	0.668579
0.578699	0.824632	0.539675	0.801781
0.451897	0.652806	0.540883	0.746476
0.428054	0.719715	0.434904	0.656932
0.52461	0.903482	0.509046	0.700947
0.501697	0.774751	0.558038	0.65699
0.554783	0.789365	0.730007	0.912369
0.361254	0.614863	0.672369	0.785124
0.63597	0.910307	0.660877	0.965123
0.618454	0.852601	0.567198	0.757032
0.665863	0.946581	0.419673	0.662027
0.544981	0.617479	0.435898	0.685328
0.545865	0.76174	0.618248	0.714132
0.522686	0.713578	0.488212	0.745639
0.576964	0.756944	0.76199	0.916359
0.606132	0.801821	0.404784	0.628874
0.631554	0.775942	0.532174	0.593031
0.599723	0.828542	0.586342	0.774531
0.77902	0.921095	0.554969	0.780254
0.70285	0.754876	0.610193	0.711776
0.647049	1.00109	0.652975	0.800632
0.535516	0.740713	0.6711	0.804392
		0.505981	0.726194

## Sheet: Fig3b
pre myelinating	myelinating
1.7857	89.063
4.3478	94.34
3.8462	94.444

## Sheet: Fig3d
P14	6mo
0.877111	0.361236
0.544311	0.423595
0.851003	0.380755

## Sheet: Fig3f
Gltp+ %
99.375
99.1404
100

[truncated: 47 more sheets: Fig3h, Fig4b, Fig4d, Fig5b, Fig5c, Fig5d, Fig5f, Fig5g, Fig6a, Fig6b, Fig6c, Fig6d, Fig6e, Fig6f, Fig6h, Fig6i, SupFig1b, SupFig1c, SupFig1e, SupFig1f …]
